# Supplementary material for: Small extracellular vesicles from the human endothelial cell line EA.hy 926 exert a self-cell activation and modulate DENV-2 genome replication and infection in naïve endothelial cells
Source: PLoS One. 2024 Sep 26;19(9):e0310735. doi: 10.1371/journal.pone.0310735 (PMC11426460; doi:10.1371/journal.pone.0310735)
Supplement: S1 Table — (XLSX) [file pone.0310735.s006.xlsx]

## Sheet: Hoja1
Protein IDs	Gene names	Protein names	Intensity sEVs-NIC	Intensity sEVs-IC	Normalized of Intensity sEVs-NIC	Normalized of Intensity sEVs-IC	FC (sEVs-NIC/sEVs-IC)	Log2 FC (EVs-NIC vs sEVs-IC)	DEP
Down
O94973	AP2A2	AP-2 complex subunit alpha-2	36774000	0	36774000	0	0	0	DOWN
P13497	BMP1	Bone morphogenetic protein 1	17863000	0	17863000	0	0	0	DOWN
P27824	CANX;Canx	Calnexin	101790000	0	101790000	0	0	0	DOWN
O00425	Igf2bp3;IGF2BP3	Insulin-like growth factor 2 mRNA-binding protein 3	21478000	0	21478000	0	0	0	DOWN
P33176	KIF5B	Kinesin-1 heavy chain	3350800	0	3350800	0	0	0	DOWN
P02788	LTF	Lactotransferrin;Lactoferricin-H;Kaliocin-1;Lactoferroxin-A;Lactoferroxin-B;Lactoferroxin-C	117320000	0	117320000	0	0	0	DOWN
Q9NS15	LTBP3	Latent-transforming growth factor beta-binding protein 3	17056000	0	17056000	0	0	0	DOWN
Q9NZM1	MYOF	Myoferlin	19673000	0	19673000	0	0	0	DOWN
Q9Y2A7	NCKAP1	Nck-associated protein 1	14466000	0	14466000	0	0	0	DOWN
P08473	MME	Neprilysin	13773000	0	13773000	0	0	0	DOWN
Q09666	AHNAK	Neuroblast differentiation-associated protein AHNAK	13763000	0	13763000	0	0	0	DOWN
P17844	DDX5	Probable ATP-dependent RNA helicase DDX5	11311000	0	11311000	0	0	0	DOWN
P12273	PIP	Prolactin-inducible protein	75496000	0	75496000	0	0	0	DOWN
Q8IZP2	ST13P4;ST13P5;ST13	Putative protein FAM10A4;Putative protein FAM10A5;Hsc70-interacting protein	28660000	0	28660000	0	0	0	DOWN
Q8WVM8	SCFD1	Sec1 family domain-containing protein 1	80966000	0	80966000	0	0	0	DOWN
P23246	SFPQ	Splicing factor, proline- and glutamine-rich	18077000	0	18077000	0	0	0	DOWN
P21796	VDAC1	Voltage-dependent anion-selective channel protein 1	73241000	0	73241000	0	0	0	DOWN
P49589	CARS	Cysteine--tRNA ligase, cytoplasmic	22246000	16305000	22246000	1.48802e+07	0.668892	-0.580156	DOWN
Q9Y678	COPG1	Coatomer subunit gamma-1	118680000	86574000	118680000	7.90086e+07	0.665728	-0.586995	DOWN
O43747	AP1G1	AP-1 complex subunit gamma-1	11820000	8598100	11820000	7.84674e+06	0.663853	-0.591064	DOWN
Q9H0D6	XRN2	5-3 exoribonuclease 2	7259400	5277800	7259400	4.81659e+06	0.663497	-0.591838	DOWN
P00749	PLAU	Urokinase-type plasminogen activator;Urokinase-type plasminogen activator long chain A	128930000	93544000	128930000	8.53695e+07	0.662138	-0.594795	DOWN
O15247	CLIC2	Chloride intracellular channel protein 2	25510000	18441000	25510000	1.68295e+07	0.659722	-0.60007	DOWN
P08263	GSTA1;GSTA2;GSTA3	Glutathione S-transferase A1;Glutathione S-transferase A1, N-terminally processed;Glutathione S-transferase A2;Glutathione S-transferase A3	43763000	31531000	43763000	2.87756e+07	0.657533	-0.604865	DOWN
P55786	NPEPPS	Puromycin-sensitive aminopeptidase	131710000	94836000	131710000	8.65486e+07	0.657115	-0.605782	DOWN
P29317	EPHA2	Ephrin type-A receptor 2	22975000	16504000	22975000	1.50618e+07	0.655572	-0.609173	DOWN
Q6DD88	ATL3	Atlastin-3	37897000	27153000	37897000	2.47802e+07	0.653883	-0.612896	DOWN
P11216	PYGB	Glycogen phosphorylase, brain form	505070000	360720000	505070000	3.29198e+08	0.651787	-0.617528	DOWN
O15371	EIF3D	Eukaryotic translation initiation factor 3 subunit D	30917000	21908000	30917000	1.99935e+07	0.646684	-0.628867	DOWN
Q06828	FMOD	Fibromodulin	53281000	37504000	53281000	3.42267e+07	0.64238	-0.638501	DOWN
Q12805	EFEMP1	EGF-containing fibulin-like extracellular matrix protein 1	9342500000	6542000000	9342500000	5.97032e+09	0.639049	-0.646001	DOWN
P08238	HSP90AB1;Hsp90ab1	Heat shock protein HSP 90-beta	5658000000	3959100000	5658000000	3.61313e+09	0.638587	-0.647044	DOWN
Q93063	EXT2;Ext2	Exostosin-2	117560000	82098000	117560000	7.49237e+07	0.637323	-0.649903	DOWN
P33993	MCM7	DNA replication licensing factor MCM7	53334000	37085000	53334000	3.38443e+07	0.634572	-0.656144	DOWN
P55072	Vcp;VCP;vcp	Transitional endoplasmic reticulum ATPase	3691400000	2555600000	3691400000	2.33227e+09	0.631813	-0.66243	DOWN
Q32P28	LEPRE1	Prolyl 3-hydroxylase 1	54764000	37560000	54764000	3.42778e+07	0.625918	-0.675955	DOWN
P12814	ACTN1	Alpha-actinin-1	1210300000	828910000	1210300000	7.56474e+08	0.62503	-0.678002	DOWN
Q12905	ILF2	Interleukin enhancer-binding factor 2	192350000	131130000	192350000	1.19671e+08	0.622152	-0.68466	DOWN
Q6ZRP7	QSOX2	Sulfhydryl oxidase 2	30362000	20696000	30362000	1.88874e+07	0.622075	-0.684839	DOWN
P01037	CST1	Cystatin-SN	400500000	272540000	400500000	2.48724e+08	0.621033	-0.687259	DOWN
Q92598	HSPH1	Heat shock protein 105 kDa	94594000	64285000	94594000	5.86674e+07	0.620202	-0.689191	DOWN
P26038	MSN;Msn	Moesin	3228100000	2192800000	3228100000	2.00118e+09	0.619925	-0.689835	DOWN
P53618	COPB1	Coatomer subunit beta	184230000	124840000	184230000	1.13931e+08	0.618415	-0.693352	DOWN
P10809	HSPD1	60 kDa heat shock protein, mitochondrial	378530000	255970000	378530000	2.33602e+08	0.617129	-0.696357	DOWN
Q9NQC3	RTN4;Rtn4	Reticulon-4	104860000	70627000	104860000	6.44551e+07	0.614678	-0.702097	DOWN
O15230	LAMA5	Laminin subunit alpha-5	56957000	37794000	56957000	3.44913e+07	0.605568	-0.72364	DOWN
O14744	Prmt5;PRMT5	Protein arginine N-methyltransferase 5;Protein arginine N-methyltransferase 5;Protein arginine N-methyltransferase 5, N-terminally processed	52999000	35007000	52999000	3.19479e+07	0.602801	-0.730246	DOWN
P35590	TIE1	Tyrosine-protein kinase receptor Tie-1	196740000	129950000	196740000	1.18594e+08	0.602796	-0.730258	DOWN
P14625	HSP90B1	Endoplasmin	2423700000	1579900000	2423700000	1.44184e+09	0.594891	-0.749302	DOWN
O60701	UGDH;Ugdh	UDP-glucose 6-dehydrogenase	57107000	37141000	57107000	3.38954e+07	0.593541	-0.752579	DOWN
P21980	TGM2	Protein-glutamine gamma-glutamyltransferase 2	774860000	495860000	774860000	4.52528e+08	0.584013	-0.775927	DOWN
Q06210	GFPT1	Glutamine--fructose-6-phosphate aminotransferase [isomerizing] 1	33086000	21095000	33086000	1.92516e+07	0.581865	-0.781244	DOWN
Q99733	NAP1L4	Nucleosome assembly protein 1-like 4	157950000	100510000	157950000	9.17268e+07	0.580733	-0.784053	DOWN
Q14697	GANAB	Neutral alpha-glucosidase AB	4783400000	3034300000	4783400000	2.76914e+09	0.578907	-0.788597	DOWN
P14314	PRKCSH	Glucosidase 2 subunit beta	322720000	203200000	322720000	1.85443e+08	0.574625	-0.799307	DOWN
P45974	USP5	Ubiquitin carboxyl-terminal hydrolase 5	40372000	25394000	40372000	2.31749e+07	0.574034	-0.800792	DOWN
Q8WZ75	ROBO4	Roundabout homolog 4	18895000	11787000	18895000	1.0757e+07	0.569303	-0.812732	DOWN
Q13200	PSMD2	26S proteasome non-ATPase regulatory subunit 2	412060000	256610000	412060000	2.34186e+08	0.568329	-0.815201	DOWN
Q9UBS4	DNAJB11	DnaJ homolog subfamily B member 11	194160000	119130000	194160000	1.0872e+08	0.559949	-0.836634	DOWN
Q9Y4K0	LOXL2	Lysyl oxidase homolog 2	1088100000	664420000	1088100000	6.06359e+08	0.557264	-0.843568	DOWN
P30048	PRDX3	Thioredoxin-dependent peroxide reductase, mitochondrial	22401000	13663000	22401000	1.2469e+07	0.556629	-0.845213	DOWN
P31939	ATIC	Bifunctional purine biosynthesis protein PURH	193210000	117500000	193210000	1.07232e+08	0.555003	-0.849433	DOWN
Q01813	PFKP	ATP-dependent 6-phosphofructokinase, platelet type	91708000	55741000	91708000	5.087e+07	0.554695	-0.850233	DOWN
O00429	DNM1L	Dynamin-1-like protein	12382000	7447100	12382000	6.79632e+06	0.548887	-0.865418	DOWN
O43143	DHX15	Pre-mRNA-splicing factor ATP-dependent RNA helicase DHX15	208850000	125130000	208850000	1.14195e+08	0.546781	-0.870964	DOWN
Q1KMD3	HNRNPUL2	Heterogeneous nuclear ribonucleoprotein U-like protein 2	71859000	43011000	71859000	3.92524e+07	0.546242	-0.872387	DOWN
P26572	MGAT1;Mgat1	Alpha-1,3-mannosyl-glycoprotein 2-beta-N-acetylglucosaminyltransferase	11384000	6758700	11384000	6.16808e+06	0.54182	-0.884114	DOWN
O94985	CLSTN1	Calsyntenin-1;Soluble Alc-alpha;CTF1-alpha	1314600000	779350000	1314600000	7.11245e+08	0.541035	-0.886205	DOWN
P04083	ANXA1;Anxa1	Annexin A1	1335900000	787600000	1335900000	7.18774e+08	0.538045	-0.894201	DOWN
Q99829	CPNE1	Copine-1	134250000	78845000	134250000	7.1955e+07	0.535978	-0.899755	DOWN
P52292	KPNA2	Importin subunit alpha-1	13531000	7925700	13531000	7.2331e+06	0.534558	-0.903582	DOWN
Q16706	MAN2A1	Alpha-mannosidase 2	46480000	27220000	46480000	2.48413e+07	0.534452	-0.903867	DOWN
Q15582	TGFBI	Transforming growth factor-beta-induced protein ig-h3	10359000000	6054700000	10359000000	5.5256e+09	0.533411	-0.906682	DOWN
P34932	HSPA4	Heat shock 70 kDa protein 4	262610000	152890000	262610000	1.39529e+08	0.531318	-0.912352	DOWN
O60488	ACSL4;ACSL3	Long-chain-fatty-acid--CoA ligase 4;Long-chain-fatty-acid--CoA ligase 3	31097000	18104000	31097000	1.6522e+07	0.531304	-0.912391	DOWN
P02786	TFRC	Transferrin receptor protein 1;Transferrin receptor protein 1, serum form	20787000	12075000	20787000	1.10198e+07	0.53013	-0.915583	DOWN
P20042	EIF2S2	Eukaryotic translation initiation factor 2 subunit 2	25168000	14411000	25168000	1.31517e+07	0.522555	-0.936344	DOWN
P15311	EZR;Ezr	Ezrin	374550000	214320000	374550000	1.95591e+08	0.522203	-0.937316	DOWN
Q86SF2	GALNT7	N-acetylgalactosaminyltransferase 7	16695000	9531300	16695000	8.69839e+06	0.521018	-0.940595	DOWN
Q9BUF5	TUBB6	Tubulin beta-6 chain	620230000	350560000	620230000	3.19926e+08	0.515818	-0.955066	DOWN
Q8WUM4	PDCD6IP	Programmed cell death 6-interacting protein	3797000000	2145600000	3797000000	1.9581e+09	0.515697	-0.955403	DOWN
P49736	MCM2;Mcm2	DNA replication licensing factor MCM2	29288000	16506000	29288000	1.50636e+07	0.514327	-0.959243	DOWN
P54709	ATP1B3	Sodium/potassium-transporting ATPase subunit beta-3	30076000	16859000	30076000	1.53857e+07	0.511562	-0.967018	DOWN
P53396	ACLY;Acly	ATP-citrate synthase	704000000	394540000	704000000	3.60062e+08	0.511452	-0.967328	DOWN
P41250	GARS;Gars	Glycine--tRNA ligase	72509000	40504000	72509000	3.69645e+07	0.509792	-0.97202	DOWN
P01876	IGHA1	Ig alpha-1 chain C region	23993000	13358000	23993000	1.21907e+07	0.508094	-0.976834	DOWN
P35241	RDX	Radixin	161100000	88994000	161100000	8.12171e+07	0.504141	-0.988101	DOWN
P01137	TGFB1	Transforming growth factor beta-1;Latency-associated peptide	79088000	43647000	79088000	3.98328e+07	0.503652	-0.989501	DOWN
P22314	UBA1;Uba1	Ubiquitin-like modifier-activating enzyme 1	741580000	408850000	741580000	3.73122e+08	0.503145	-0.990955	DOWN
P07355	ANXA2;Anxa2;ANXA2P2	Annexin A2;Putative annexin A2-like protein	5026900000	2769100000	5026900000	2.52712e+09	0.502719	-0.992176	DOWN
P13639	EEF2;Eef2	Elongation factor 2	1504300000	828050000	1504300000	7.5569e+08	0.502353	-0.993227	DOWN
O00410	IPO5	Importin-5	25596000	14087000	25596000	1.2856e+07	0.502265	-0.993478	DOWN
P07384	CAPN1	Calpain-1 catalytic subunit	96374000	52422000	96374000	4.7841e+07	0.49641	-1.0104	DOWN
P26368	U2af2;U2AF2	Splicing factor U2AF 65 kDa subunit	28732000	15450000	28732000	1.40999e+07	0.490738	-1.02698	DOWN
Q07954	LRP1	Prolow-density lipoprotein receptor-related protein 1;Low-density lipoprotein receptor-related protein 1 85 kDa subunit	46937000	25224000	46937000	2.30198e+07	0.49044	-1.02785	DOWN
O00469	PLOD2	Procollagen-lysine,2-oxoglutarate 5-dioxygenase 2	1106500000	592010000	1106500000	5.40276e+08	0.488275	-1.03423	DOWN
O96019	Actl6a;ACTL6A	Actin-like protein 6A	26070000	13881000	26070000	1.2668e+07	0.485922	-1.0412	DOWN
P08758	ANXA5	Annexin A5	548940000	291890000	548940000	2.66383e+08	0.485267	-1.04315	DOWN
P17405	SMPD1	Sphingomyelin phosphodiesterase	30238000	16057000	30238000	1.46538e+07	0.484616	-1.04508	DOWN
P19338	NCL	Nucleolin	341380000	180070000	341380000	1.64334e+08	0.481382	-1.05474	DOWN
P28161	GSTM2	Glutathione S-transferase Mu 2	315650000	166230000	315650000	1.51704e+08	0.480607	-1.05707	DOWN
O95373	Ipo7;IPO7	Importin-7	207290000	108580000	207290000	9.90916e+07	0.478033	-1.06482	DOWN
P25205	MCM3	DNA replication licensing factor MCM3	54836000	28685000	54836000	2.61783e+07	0.477393	-1.06675	DOWN
P08582	MFI2	Melanotransferrin	23157000	12079000	23157000	1.10235e+07	0.476031	-1.07087	DOWN
Q14974	KPNB1;kpnb1	Importin subunit beta-1;Importin subunit beta	311470000	161830000	311470000	1.47688e+08	0.474165	-1.07654	DOWN
Q9Y4L1	HYOU1;Hyou1	Hypoxia up-regulated protein 1	177140000	91235000	177140000	8.32623e+07	0.470037	-1.08915	DOWN
P06576	ATP5B	ATP synthase subunit beta, mitochondrial	119810000	61492000	119810000	5.61184e+07	0.468395	-1.0942	DOWN
P31943	HNRNPH1;Hnrnph2;HNRNPH2	Heterogeneous nuclear ribonucleoprotein H	70020000	35825000	70020000	3.26944e+07	0.466929	-1.09872	DOWN
Q6YHK3	CD109	CD109 antigen	357980000	180900000	357980000	1.65092e+08	0.461176	-1.11661	DOWN
P17813	ENG	Endoglin	714660000	361010000	714660000	3.29463e+08	0.461006	-1.11714	DOWN
Q9EQH3	Vps35;VPS35	Vacuolar protein sorting-associated protein 35	107750000	54205000	107750000	4.94682e+07	0.459102	-1.12311	DOWN
P08133	ANXA6	Annexin A6	39554000	19838000	39554000	1.81044e+07	0.457714	-1.12748	DOWN
O43707	ACTN4	Alpha-actinin-4	515050000	257420000	515050000	2.34925e+08	0.456121	-1.13251	DOWN
P08195	SLC3A2	4F2 cell-surface antigen heavy chain	191250000	94261000	191250000	8.60239e+07	0.449798	-1.15265	DOWN
P21399	ACO1	Cytoplasmic aconitate hydratase	102540000	50368000	102540000	4.59665e+07	0.448279	-1.15753	DOWN
O15067	PFAS	Phosphoribosylformylglycinamidine synthase	43887000	21490000	43887000	1.96121e+07	0.446876	-1.16205	DOWN
Q99460	PSMD1	26S proteasome non-ATPase regulatory subunit 1	189410000	92623000	189410000	8.4529e+07	0.446275	-1.16399	DOWN
P55060	CSE1L	Exportin-2	271860000	131910000	271860000	1.20383e+08	0.442812	-1.17523	DOWN
P05067	APP;App	Amyloid beta A4 protein;N-APP;Soluble APP-alpha;Soluble APP-beta;C99;Beta-amyloid protein 42;Beta-amyloid protein 40;C83;P3(42);P3(40);C80;Gamma-secretase C-terminal fragment 59;Gamma-secretase C-terminal fragment 57;Gamma-secretase C-terminal fragment 50;C31	392330000	189490000	392330000	1.72931e+08	0.44078	-1.18187	DOWN
P42224	STAT1;Stat1	Signal transducer and activator of transcription 1-alpha/beta;Signal transducer and activator of transcription 1	48476000	23341000	48476000	2.13013e+07	0.43942	-1.18633	DOWN
Q02790	FKBP4	Peptidyl-prolyl cis-trans isomerase FKBP4;Peptidyl-prolyl cis-trans isomerase FKBP4, N-terminally processed	40206000	19323000	40206000	1.76344e+07	0.438602	-1.18902	DOWN
P07996	THBS1	Thrombospondin-1	2947800000	1401600000	2947800000	1.27912e+09	0.433923	-1.20449	DOWN
Q14764	MVP	Major vault protein	149620000	70690000	149620000	6.45126e+07	0.431177	-1.21365	DOWN
O60716	CTNND1	Catenin delta-1	48970000	23125000	48970000	2.11042e+07	0.430962	-1.21437	DOWN
P18206	VCL	Vinculin	277540000	130490000	277540000	1.19087e+08	0.42908	-1.22068	DOWN
Q14195	DPYSL3	Dihydropyrimidinase-related protein 3	39065000	18260000	39065000	1.66643e+07	0.426579	-1.22911	DOWN
P31948	STIP1	Stress-induced-phosphoprotein 1	114090000	52502000	114090000	4.7914e+07	0.419967	-1.25165	DOWN
Q08211	DHX9;Dhx9	ATP-dependent RNA helicase A	250610000	115310000	250610000	1.05233e+08	0.419909	-1.25185	DOWN
P78539	SRPX;Srpx	Sushi repeat-containing protein SRPX	1167700000	520650000	1167700000	4.75152e+08	0.406913	-1.29721	DOWN
Q15149	PLEC	Plectin	418670000	183620000	418670000	1.67574e+08	0.400253	-1.32101	DOWN
O14786	NRP1	Neuropilin-1	267550000	116940000	267550000	1.06721e+08	0.398882	-1.32596	DOWN
P55884	EIF3B	Eukaryotic translation initiation factor 3 subunit B	40410000	17543000	40410000	1.601e+07	0.396188	-1.33574	DOWN
Q15365	PCBP1;PCBP2;PCBP3	Poly(rC)-binding protein 1;Poly(rC)-binding protein 2;Poly(rC)-binding protein 3	35768000	15341000	35768000	1.40004e+07	0.391423	-1.3532	DOWN
P07942	LAMB1	Laminin subunit beta-1	834190000	357100000	834190000	3.25894e+08	0.390671	-1.35597	DOWN
Q14152	EIF3A	Eukaryotic translation initiation factor 3 subunit A	129100000	55183000	129100000	5.03607e+07	0.390091	-1.35812	DOWN
P15144	ANPEP	Aminopeptidase N	866340000	358150000	866340000	3.26852e+08	0.37728	-1.40629	DOWN
P26006	ITGA3	Integrin alpha-3;Integrin alpha-3 heavy chain;Integrin alpha-3 light chain	624400000	254650000	624400000	2.32397e+08	0.372193	-1.42588	DOWN
P21333	FLNA	Filamin-A	1538400000	624860000	1538400000	5.70256e+08	0.370681	-1.43175	DOWN
P35222	CTNNB1	Catenin beta-1	18509000	7084600	18509000	6.4655e+06	0.349317	-1.51739	DOWN
Q12906	ILF3	Interleukin enhancer-binding factor 3	43079000	16157000	43079000	1.47451e+07	0.34228	-1.54675	DOWN
Q15436	SEC23A;SEC23B	Protein transport protein Sec23A;Protein transport protein Sec23B	23015000	8381800	23015000	7.64934e+06	0.332363	-1.58917	DOWN
P16284	PECAM1	Platelet endothelial cell adhesion molecule	56582000	20507000	56582000	1.8715e+07	0.330758	-1.59615	DOWN
P49411	TUFM	Elongation factor Tu, mitochondrial	89163000	31968000	89163000	2.91744e+07	0.327203	-1.61174	DOWN
P46940	IQGAP1	Ras GTPase-activating-like protein IQGAP1	242540000	86441000	242540000	7.88872e+07	0.325254	-1.62036	DOWN
P42892	ECE1	Endothelin-converting enzyme 1	44294000	15772000	44294000	1.43937e+07	0.324959	-1.62167	DOWN
Q06481	APLP2	Amyloid-like protein 2	27106000	9509200	27106000	8.67822e+06	0.320159	-1.64314	DOWN
Q7L576	CYFIP1;Cyfip2;CYFIP2	Cytoplasmic FMR1-interacting protein 1;Cytoplasmic FMR1-interacting protein 2	26671000	9333100	26671000	8.51751e+06	0.319355	-1.64677	DOWN
P25705	ATP5A1	ATP synthase subunit alpha, mitochondrial	115680000	40403000	115680000	3.68723e+07	0.318744	-1.64953	DOWN
Q15029	EFTUD2	116 kDa U5 small nuclear ribonucleoprotein component	54064000	18871000	54064000	1.72219e+07	0.318547	-1.65042	DOWN
Q12860	CNTN1	Contactin-1	96590000	33455000	96590000	3.05315e+07	0.316094	-1.66158	DOWN
Q76LX8	ADAMTS13	A disintegrin and metalloproteinase with thrombospondin motifs 13	95213000	32697000	95213000	2.98397e+07	0.3134	-1.67392	DOWN
Q14103	HNRNPD	Heterogeneous nuclear ribonucleoprotein D0	51587000	17559000	51587000	1.60246e+07	0.310632	-1.68672	DOWN
P78527	PRKDC	DNA-dependent protein kinase catalytic subunit	10405000	3483200	10405000	3.17881e+06	0.305508	-1.71072	DOWN
Q00610	CLTC	Clathrin heavy chain 1	17903000	5953500	17903000	5.43324e+06	0.303482	-1.72032	DOWN
Q9BSJ8	ESYT1	Extended synaptotagmin-1	31593000	10475000	31593000	9.55963e+06	0.302587	-1.72458	DOWN
O60687	SRPX2;Srpx2	Sushi repeat-containing protein SRPX2	113660000	37465000	113660000	3.41911e+07	0.300819	-1.73303	DOWN
Q8NI27	THOC2	THO complex subunit 2	14875000	4850300	14875000	4.42645e+06	0.297576	-1.74867	DOWN
Q9BXS5	AP1M1	AP-1 complex subunit mu-1	17855000	5703300	17855000	5.20491e+06	0.29151	-1.77838	DOWN
Q86VP6	CAND1	Cullin-associated NEDD8-dissociated protein 1	265590000	84825000	265590000	7.74124e+07	0.291473	-1.77856	DOWN
Q96QV1	HHIP	Hedgehog-interacting protein	69035000	21838000	69035000	1.99297e+07	0.288689	-1.79241	DOWN
P22626	HNRNPA2B1	Heterogeneous nuclear ribonucleoproteins A2/B1	244290000	77185000	244290000	7.04401e+07	0.288346	-1.79413	DOWN
O60506	Syncrip;SYNCRIP	Heterogeneous nuclear ribonucleoprotein Q	21047000	6603900	21047000	6.02681e+06	0.28635	-1.80415	DOWN
Q13263	TRIM28	Transcription intermediary factor 1-beta	69116000	21522000	69116000	1.96413e+07	0.284178	-1.81513	DOWN
Q9P2J5	LARS	Leucine--tRNA ligase, cytoplasmic	51182000	15867000	51182000	1.44804e+07	0.28292	-1.82153	DOWN
P05556	ITGB1	Integrin beta-1	1043900000	321340000	1043900000	2.93259e+08	0.280927	-1.83174	DOWN
Q06124	PTPN11	Tyrosine-protein phosphatase non-receptor type 11	17306000	5324900	17306000	4.85958e+06	0.280803	-1.83237	DOWN
O14980	XPO1;Xpo1	Exportin-1	92637000	27864000	92637000	2.54291e+07	0.274502	-1.86511	DOWN
P09651	HNRNPA1;HNRNPA1L2	Heterogeneous nuclear ribonucleoprotein A1;Heterogeneous nuclear ribonucleoprotein A1, N-terminally processed;Heterogeneous nuclear ribonucleoprotein A1-like 2	167390000	49812000	167390000	4.54591e+07	0.271576	-1.88057	DOWN
O00754	MAN2B1	Lysosomal alpha-mannosidase;Lysosomal alpha-mannosidase A peptide;Lysosomal alpha-mannosidase B peptide;Lysosomal alpha-mannosidase C peptide;Lysosomal alpha-mannosidase D peptide;Lysosomal alpha-mannosidase E peptide	11240000	3337300	11240000	3.04566e+06	0.270967	-1.88381	DOWN
P12111	COL6A3	Collagen alpha-3(VI) chain	43124000	12602000	43124000	1.15008e+07	0.26669	-1.90676	DOWN
Q00839	HNRNPU	Heterogeneous nuclear ribonucleoprotein U	102870000	29412000	102870000	2.68418e+07	0.260929	-1.93827	DOWN
O00159	MYO1C	Unconventional myosin-Ic	96686000	26748000	96686000	2.44106e+07	0.252473	-1.9858	DOWN
P26640	VARS	Valine--tRNA ligase	23511000	6430200	23511000	5.86829e+06	0.249597	-2.00232	DOWN
P14543	NID1	Nidogen-1	598620000	159350000	598620000	1.45425e+08	0.242934	-2.04137	DOWN
P35443	THBS4	Thrombospondin-4	70849000	18816000	70849000	1.71717e+07	0.242371	-2.04471	DOWN
P35579	MYH9;Myh9	Myosin-9	353760000	91304000	353760000	8.33253e+07	0.235542	-2.08595	DOWN
P41252	IARS	Isoleucine--tRNA ligase, cytoplasmic	159550000	40874000	159550000	3.73022e+07	0.233796	-2.09668	DOWN
Q7KZF4	SND1;Snd1	Staphylococcal nuclease domain-containing protein 1	94198000	23455000	94198000	2.14053e+07	0.227238	-2.13773	DOWN
P49327	FASN	Fatty acid synthase;[Acyl-carrier-protein] S-acetyltransferase;[Acyl-carrier-protein] S-malonyltransferase;3-oxoacyl-[acyl-carrier-protein] synthase;3-oxoacyl-[acyl-carrier-protein] reductase;3-hydroxyacyl-[acyl-carrier-protein] dehydratase;Enoyl-[acyl-carrier-protein] reductase;Oleoyl-[acyl-carrier-protein] hydrolase	34270000	8349400	34270000	7.61977e+06	0.222345	-2.16913	DOWN
Q9HDC9	APMAP	Adipocyte plasma membrane-associated protein	19853000	4813800	19853000	4.39314e+06	0.221283	-2.17603	DOWN
P11047	LAMC1	Laminin subunit gamma-1	1734200000	411400000	1734200000	3.75449e+08	0.216497	-2.20758	DOWN
Q08629	SPOCK1	Testican-1	101170000	23884000	101170000	2.17969e+07	0.215448	-2.21459	DOWN
P49588	AARS;Aars	Alanine--tRNA ligase, cytoplasmic	57433000	13198000	57433000	1.20447e+07	0.209717	-2.25348	DOWN
Q92626	PXDN	Peroxidasin homolog	380550000	84399000	380550000	7.70237e+07	0.202401	-2.30471	DOWN
P07814	EPRS	Bifunctional glutamate/proline--tRNA ligase;Glutamate--tRNA ligase;Proline--tRNA ligase	131990000	28646000	131990000	2.61427e+07	0.198066	-2.33595	DOWN
P05141	Slc25a5;SLC25A5;SLC25A6;SLC25A4	ADP/ATP translocase 2;ADP/ATP translocase 2, N-terminally processed;ADP/ATP translocase 3;ADP/ATP translocase 3, N-terminally processed;ADP/ATP translocase 1	126170000	26086000	126170000	2.38064e+07	0.188685	-2.40595	DOWN
P10586	PTPRF	Receptor-type tyrosine-protein phosphatase F	100140000	18814000	100140000	1.71699e+07	0.171459	-2.54406	DOWN
P56192	MARS	Methionine--tRNA ligase, cytoplasmic	78596000	14310000	78596000	1.30595e+07	0.16616	-2.58936	DOWN
P29144	TPP2	Tripeptidyl-peptidase 2	64271000	11690000	64271000	1.06685e+07	0.165992	-2.59082	DOWN
Q8IVF7	fmnl3;FMNL3;FMNL2	Formin-like protein 3;Formin-like protein 2	17711000	3192000	17711000	2.91306e+06	0.164478	-2.60404	DOWN
P05106	ITGB3	Integrin beta-3	96531000	16914000	96531000	1.54359e+07	0.159907	-2.6447	DOWN
P06756	ITGAV	Integrin alpha-V;Integrin alpha-V heavy chain;Integrin alpha-V light chain	237210000	41341000	237210000	3.77284e+07	0.15905	-2.65244	DOWN
Q9P2B2	PTGFRN	Prostaglandin F2 receptor negative regulator	43777000	7559500	43777000	6.8989e+06	0.157592	-2.66573	DOWN
P23229	ITGA6	Integrin alpha-6;Integrin alpha-6 heavy chain;Integrin alpha-6 light chain;Processed integrin alpha-6	32511000	5590400	32511000	5.10187e+06	0.156928	-2.67183	DOWN
P01036	CST4	Cystatin-S	34249000	5887200	34249000	5.37274e+06	0.156873	-2.67233	DOWN
Q9NYU2	UGGT1	UDP-glucose:glycoprotein glucosyltransferase 1	102310000	17408000	102310000	1.58868e+07	0.155281	-2.68705	DOWN
P29279	CTGF	Connective tissue growth factor	73970000	12548000	73970000	1.14515e+07	0.154812	-2.69141	DOWN
P49368	CCT3	T-complex protein 1 subunit gamma	7762700000	1272100000	7762700000	1.16094e+09	0.149553	-2.74127	DOWN
P26599	PTBP1	Polypyrimidine tract-binding protein 1	29119000	4287000	29119000	3.91237e+06	0.134358	-2.89584	DOWN
Q99613	EIF3C;EIF3CL	Eukaryotic translation initiation factor 3 subunit C;Eukaryotic translation initiation factor 3 subunit C-like protein	71132000	8742100	71132000	7.97816e+06	0.11216	-3.15637	DOWN
P11586	MTHFD1	C-1-tetrahydrofolate synthase, cytoplasmic;Methylenetetrahydrofolate dehydrogenase;Methenyltetrahydrofolate cyclohydrolase;Formyltetrahydrofolate synthetase;C-1-tetrahydrofolate synthase, cytoplasmic, N-terminally processed	140920000	16308000	140920000	1.48829e+07	0.105612	-3.24315	DOWN
Q13813	SPTAN1	Spectrin alpha chain, non-erythrocytic 1	113600000	12746000	113600000	1.16322e+07	0.102396	-3.28777	DOWN
O75369	FLNB	Filamin-B	107920000	11772000	107920000	1.07433e+07	0.0995486	-3.32846	DOWN
Q01082	SPTBN1	Spectrin beta chain, non-erythrocytic 1	66790000	6860900	66790000	6.26135e+06	0.0937468	-3.41509	DOWN
P61978	Hnrnpk;HNRNPK	Heterogeneous nuclear ribonucleoprotein K	16163000	1615000	16163000	1.47387e+06	0.0911879	-3.45501	DOWN
Q96DA0	ZG16B	Zymogen granule protein 16 homolog B	50731000	2871800	50731000	2.62084e+06	0.0516616	-4.27476	DOWN
UP
Q8NES3	LFNG	Beta-1,3-N-acetylglucosaminyltransferase lunatic fringe	0	28336000	0	2.58598e+07	#DIV/0!	#DIV/0!	UP
Q14118	DAG1	Dystroglycan;Alpha-dystroglycan;Beta-dystroglycan	0	8259500	0	7.53773e+06	#DIV/0!	#DIV/0!	UP
P07954	FH	Fumarate hydratase, mitochondrial	0	7978200	0	7.28101e+06	#DIV/0!	#DIV/0!	UP
P49902	NT5C2	Cytosolic purine 5-nucleotidase	1721800	19619000	1721800	1.79046e+07	10.3987	3.37834	UP
P28062	PSMB8	Proteasome subunit beta type-8	14245000	80422000	14245000	7.33942e+07	5.15228	2.36521	UP
P48506	Gclc;GCLC	Glutamate--cysteine ligase catalytic subunit	5289800	25658000	5289800	2.34158e+07	4.4266	2.1462	UP
P05198	EIF2S1	Eukaryotic translation initiation factor 2 subunit 1	7981000	38696000	7981000	3.53145e+07	4.42482	2.14562	UP
Q12891	HYAL2	Hyaluronidase-2	8691100	41324000	8691100	3.77128e+07	4.33925	2.11744	UP
Q15631	TSN	Translin	18415000	79102000	18415000	7.21895e+07	3.92015	1.97091	UP
O43396	TXNL1	Thioredoxin-like protein 1	13552000	56265000	13552000	5.13482e+07	3.78898	1.92181	UP
P46926	GNPDA1	Glucosamine-6-phosphate isomerase 1	20665000	77486000	20665000	7.07148e+07	3.42196	1.77482	UP
O75436	VPS26A	Vacuolar protein sorting-associated protein 26A	9234800	34608000	9234800	3.15837e+07	3.42008	1.77403	UP
Q16363	LAMA4	Laminin subunit alpha-4	7737600	26603000	7737600	2.42783e+07	3.1377	1.64971	UP
P08567	PLEK	Pleckstrin	7613600	23817000	7613600	2.17357e+07	2.85485	1.51342	UP
O14817	TSPAN4	Tetraspanin-4	11849000	35143000	11849000	3.2072e+07	2.70672	1.43655	UP
P60981	DSTN	Destrin	4365800	12798000	4365800	1.16796e+07	2.67525	1.41968	UP
O15460	P4HA2;P4ha2	Prolyl 4-hydroxylase subunit alpha-2	12687000	36486000	12687000	3.32976e+07	2.62455	1.39207	UP
P54819	AK2;Ak2	Adenylate kinase 2, mitochondrial;Adenylate kinase 2, mitochondrial, N-terminally processed	6029300	17249000	6029300	1.57417e+07	2.61086	1.38453	UP
P0DOX8	IGLL5	Immunoglobulin lambda-like polypeptide 5	226880000	641920000	226880000	5.85825e+08	2.58209	1.36854	UP
Q8WVQ1	CANT1	Soluble calcium-activated nucleotidase 1	15533000	43545000	15533000	3.97398e+07	2.55841	1.35525	UP
P61163	ACTR1A	Alpha-centractin	135060000	366820000	135060000	3.34765e+08	2.47864	1.30955	UP
Q07960	ARHGAP1	Rho GTPase-activating protein 1	6666300	17813000	6666300	1.62564e+07	2.43859	1.28605	UP
P25787	PSMA2	Proteasome subunit alpha type-2	274910000	732400000	274910000	6.68398e+08	2.43133	1.28175	UP
Q92688	ANP32B	Acidic leucine-rich nuclear phosphoprotein 32 family member B	13620000	34288000	13620000	3.12917e+07	2.29748	1.20005	UP
Q12907	LMAN2	Vesicular integral-membrane protein VIP36	91670000	230490000	91670000	2.10348e+08	2.29462	1.19826	UP
P49720	PSMB3	Proteasome subunit beta type-3	302310000	732650000	302310000	6.68626e+08	2.21172	1.14517	UP
P48637	GSS	Glutathione synthetase	82418000	199650000	82418000	1.82203e+08	2.21072	1.14452	UP
Q14676	MDC1	Mediator of DNA damage checkpoint protein 1	192020000	462910000	192020000	4.22458e+08	2.20007	1.13755	UP
P09874	PARP1	Poly [ADP-ribose] polymerase 1	7117900	17120000	7117900	1.56239e+07	2.19502	1.13423	UP
P61160	actr2b;ACTR2	Actin-related protein 2-B;Actin-related protein 2	143080000	341460000	143080000	3.11621e+08	2.17795	1.12297	UP
P59998	Arpc4;ARPC4	Actin-related protein 2/3 complex subunit 4	79304000	183370000	79304000	1.67346e+08	2.11018	1.07737	UP
P61769	B2M	Beta-2-microglobulin;Beta-2-microglobulin form pI 5.3	458480000	1057400000	458480000	9.64997e+08	2.10478	1.07367	UP
P15121	AKR1B1	Aldose reductase	58277000	133760000	58277000	1.22071e+08	2.09467	1.06672	UP
Q96HE7	Ero1l;ERO1L	ERO1-like protein alpha	12171000	27921000	12171000	2.54811e+07	2.09359	1.06598	UP
P27695	APEX1	DNA-(apurinic or apyrimidinic site) lyase;DNA-(apurinic or apyrimidinic site) lyase, mitochondrial	54126000	123780000	54126000	1.12963e+08	2.08704	1.06146	UP
P28074	PSMB5	Proteasome subunit beta type-5	280180000	636170000	280180000	5.80577e+08	2.07216	1.05113	UP
P28072	PSMB6	Proteasome subunit beta type-6	337890000	750420000	337890000	6.84843e+08	2.02682	1.01922	UP
P60900	PSMA6	Proteasome subunit alpha type-6	636860000	1385800000	636860000	1.2647e+09	1.98584	0.989747	UP
P10619	CTSA	Lysosomal protective protein;Lysosomal protective protein 32 kDa chain;Lysosomal protective protein 20 kDa chain	104000000	226110000	104000000	2.06351e+08	1.98414	0.988517	UP
O14657	TOR1B	Torsin-1B	32638000	70309000	32638000	6.41649e+07	1.96596	0.975232	UP
P20618	PSMB1	Proteasome subunit beta type-1	832990000	1792600000	832990000	1.63595e+09	1.96395	0.973758	UP
Q969H8	MYDGF	Myeloid-derived growth factor	90530000	192930000	90530000	1.76071e+08	1.94489	0.959685	UP
P49721	PSMB2	Proteasome subunit beta type-2	370550000	786690000	370550000	7.17944e+08	1.93751	0.954203	UP
O75367	H2AFY	Core histone macro-H2A.1	51565000	109110000	51565000	9.95752e+07	1.93106	0.949395	UP
P28070	PSMB4	Proteasome subunit beta type-4	289330000	610040000	289330000	5.56731e+08	1.92421	0.944264	UP
P25788	PSMA3	Proteasome subunit alpha type-3	305030000	641340000	305030000	5.85295e+08	1.91881	0.940214	UP
P13686	ACP5;Acp5	Tartrate-resistant acid phosphatase type 5	38336000	80471000	38336000	7.34389e+07	1.91566	0.937845	UP
P00491	PNP	Purine nucleoside phosphorylase	166390000	349210000	166390000	3.18694e+08	1.91534	0.937602	UP
P27635	RPL10;rpl10;RPL10L	60S ribosomal protein L10;60S ribosomal protein L10-like	10575000	22193000	10575000	2.02536e+07	1.91524	0.937523	UP
P25789	PSMA4	Proteasome subunit alpha type-4	437640000	910670000	437640000	8.3109e+08	1.89903	0.925259	UP
P09936	UCHL1	Ubiquitin carboxyl-terminal hydrolase isozyme L1	235480000	489730000	235480000	4.46934e+08	1.89797	0.924458	UP
Q9UJ70	NAGK;Nagk	N-acetyl-D-glucosamine kinase	9524500	19700000	9524500	1.79785e+07	1.8876	0.916556	UP
P20908	COL5A1	Collagen alpha-1(V) chain	333290000	689320000	333290000	6.29083e+08	1.88749	0.916472	UP
O14818	PSMA7	Proteasome subunit alpha type-7	1019900000	2109200000	1019900000	1.92488e+09	1.88733	0.916344	UP
Q9BWS9	CHID1	Chitinase domain-containing protein 1	1226800000	2516200000	1226800000	2.29632e+09	1.87179	0.904422	UP
P09486	SPARC;Sparc	SPARC	1645900000	3357300000	1645900000	3.06392e+09	1.86155	0.896501	UP
P60033	CD81	CD81 antigen	31411000	63772000	31411000	5.81992e+07	1.85283	0.889729	UP
O75832	PSMD10;Psmd10	26S proteasome non-ATPase regulatory subunit 10	40401000	81623000	40401000	7.44902e+07	1.84377	0.88266	UP
P60891	PRPS1;PRPS1L1;PRPS2	Ribose-phosphate pyrophosphokinase 1;Ribose-phosphate pyrophosphokinase 3;Ribose-phosphate pyrophosphokinase 2	10458000	21104000	10458000	1.92598e+07	1.84163	0.880985	UP
Q8TEA8	DTD1	D-tyrosyl-tRNA(Tyr) deacylase 1	21799000	43795000	21799000	3.99679e+07	1.83347	0.87458	UP
P52565	ARHGDIA	Rho GDP-dissociation inhibitor 1	162490000	324230000	162490000	2.95897e+08	1.82101	0.864742	UP
O43852	CALU	Calumenin	120530000	239340000	120530000	2.18425e+08	1.8122	0.857745	UP
O15144	ARPC2	Actin-related protein 2/3 complex subunit 2	71155000	141220000	71155000	1.28879e+08	1.81125	0.856983	UP
Q15008	PSMD6	26S proteasome non-ATPase regulatory subunit 6	136290000	270290000	136290000	2.4667e+08	1.80989	0.855904	UP
P62495	ETF1	Eukaryotic peptide chain release factor subunit 1	49687000	97408000	49687000	8.88958e+07	1.78912	0.839248	UP
P02458	COL2A1;Col2a1	Collagen alpha-1(II) chain;Collagen alpha-1(II) chain;Chondrocalcin	22478000	43784000	22478000	3.99579e+07	1.77764	0.829966	UP
P07195	LDHB	L-lactate dehydrogenase B chain	3909600000	7560900000	3909600000	6.90018e+09	1.76493	0.819613	UP
P20774	OGN	Mimecan	53052000	102420000	53052000	9.34699e+07	1.76185	0.817094	UP
Q99436	PSMB7	Proteasome subunit beta type-7	164800000	316820000	164800000	2.89134e+08	1.75445	0.811023	UP
P07737	PFN1	Profilin-1	558870000	1067400000	558870000	9.74124e+08	1.74302	0.801592	UP
P09211	GSTP1	Glutathione S-transferase P	590950000	1122900000	590950000	1.02477e+09	1.73411	0.794197	UP
P78417	GSTO1	Glutathione S-transferase omega-1	188320000	354360000	188320000	3.23394e+08	1.71726	0.780105	UP
Q14019	COTL1	Coactosin-like protein	74392000	139730000	74392000	1.27519e+08	1.71416	0.777498	UP
P62942	FKBP1A	Peptidyl-prolyl cis-trans isomerase FKBP1A	63617000	119110000	63617000	1.08701e+08	1.70868	0.772886	UP
P28066	PSMA5	Proteasome subunit alpha type-5	254490000	474490000	254490000	4.33026e+08	1.70154	0.766844	UP
P00492	HPRT1	Hypoxanthine-guanine phosphoribosyltransferase	8340400	15538000	8340400	1.41802e+07	1.70018	0.765688	UP
Q70TH4	SPP2	Secreted phosphoprotein 24	17926000	33278000	17926000	3.03699e+07	1.69418	0.760591	UP
O00487	PSMD14	26S proteasome non-ATPase regulatory subunit 14	62706000	115830000	62706000	1.05708e+08	1.68577	0.753409	UP
P15531	NME1	Nucleoside diphosphate kinase A	38605000	70793000	38605000	6.46066e+07	1.67353	0.742895	UP
P84098	RPL19	60S ribosomal protein L19	10960000	19926000	10960000	1.81847e+07	1.65919	0.73048	UP
P45877	PPIC	Peptidyl-prolyl cis-trans isomerase C	22675000	41107000	22675000	3.75148e+07	1.65446	0.726357	UP
O14579	COPE	Coatomer subunit epsilon	43510000	78878000	43510000	7.19851e+07	1.65445	0.726352	UP
Q13867	BLMH	Bleomycin hydrolase	120010000	217500000	120010000	1.98493e+08	1.65397	0.725937	UP
Q96A72	MAGOHB	Protein mago nashi homolog 2	14557000	26371000	14557000	2.40665e+07	1.65326	0.725315	UP
Q9BRA2	TXNDC17	Thioredoxin domain-containing protein 17	11797000	21273000	11797000	1.9414e+07	1.64567	0.718679	UP
P30086	PEBP1	Phosphatidylethanolamine-binding protein 1;Hippocampal cholinergic neurostimulating peptide	54707000	98643000	54707000	9.00229e+07	1.64555	0.718567	UP
Q9UNW1	MINPP1	Multiple inositol polyphosphate phosphatase 1	22210000	40019000	22210000	3.65219e+07	1.64439	0.717551	UP
P07858	CTSB	Cathepsin B;Cathepsin B light chain;Cathepsin B heavy chain	1029900000	1838900000	1029900000	1.6782e+09	1.62948	0.704415	UP
P01033	TIMP1	Metalloproteinase inhibitor 1	728140000	1296100000	728140000	1.18284e+09	1.62447	0.699965	UP
P06748	NPM1	Nucleophosmin	294850000	524830000	294850000	4.78967e+08	1.62444	0.699945	UP
Q9Y315	DERA	Deoxyribose-phosphate aldolase	25582000	45526000	25582000	4.15476e+07	1.6241	0.699637	UP
Q8NBJ7	SUMF2	Sulfatase-modifying factor 2	15811000	28098000	15811000	2.56426e+07	1.62182	0.697615	UP
O00232	PSMD12	26S proteasome non-ATPase regulatory subunit 12	124550000	221330000	124550000	2.01989e+08	1.62175	0.69755	UP
Q14624	ITIH4	Inter-alpha-trypsin inhibitor heavy chain H4;70 kDa inter-alpha-trypsin inhibitor heavy chain H4;35 kDa inter-alpha-trypsin inhibitor heavy chain H4	337660000	598320000	337660000	5.46035e+08	1.61711	0.693422	UP
Q9Y240	CLEC11A	C-type lectin domain family 11 member A	438210000	775230000	438210000	7.07485e+08	1.61449	0.691078	UP
P00338	LDHA	L-lactate dehydrogenase A chain	1878300000	3317200000	1878300000	3.02732e+09	1.61173	0.688614	UP
P37837	TALDO1;Taldo1	Transaldolase	121770000	215010000	121770000	1.96221e+08	1.61141	0.688321	UP
Q9UBR2	CTSZ;Ctsz	Cathepsin Z	180550000	316550000	180550000	2.88888e+08	1.60004	0.678111	UP
P15559	NQO1	NAD(P)H dehydrogenase [quinone] 1	521070000	913480000	521070000	8.33654e+08	1.59989	0.677972	UP
P53004	BLVRA	Biliverdin reductase A	30042000	52642000	30042000	4.80418e+07	1.59915	0.677309	UP
Q9ULA0	DNPEP	Aspartyl aminopeptidase	94506000	165560000	94506000	1.51092e+08	1.59876	0.676952	UP
P40926	MDH2	Malate dehydrogenase, mitochondrial	128380000	224540000	128380000	2.04918e+08	1.59618	0.674628	UP
P62805	Hist1h4a;HIST1H4A	Histone H4	2511000000	4370000000	2511000000	3.98812e+09	1.58826	0.667447	UP
P62826	RAN	GTP-binding nuclear protein Ran	778520000	1353700000	778520000	1.2354e+09	1.58686	0.666178	UP
P22570	FDXR	NADPH:adrenodoxin oxidoreductase, mitochondrial	15610000	27136000	15610000	2.47647e+07	1.58646	0.665813	UP
Q13561	DCTN2	Dynactin subunit 2	17785000	30610000	17785000	2.79351e+07	1.57071	0.651418	UP
P00505	GOT2	Aspartate aminotransferase, mitochondrial	217630000	374290000	217630000	3.41582e+08	1.56955	0.650355	UP
P61158	ACTR3	Actin-related protein 3	186750000	320720000	186750000	2.92693e+08	1.5673	0.648282	UP
O95150	TNFSF15	Tumor necrosis factor ligand superfamily member 15;Tumor necrosis factor ligand superfamily member 15, membrane form;Tumor necrosis factor ligand superfamily member 15, secreted form	28854000	49411000	28854000	4.50931e+07	1.5628	0.644137	UP
P00966	ASS1	Argininosuccinate synthase	59085000	100860000	59085000	9.20462e+07	1.55786	0.639566	UP
P16035	TIMP2	Metalloproteinase inhibitor 2	647700000	1102000000	647700000	1.0057e+09	1.55272	0.634802	UP
Q15257	PPP2R4	Serine/threonine-protein phosphatase 2A activator	12967000	22037000	12967000	2.01113e+07	1.55096	0.633159	UP
P62906	RPL10A	60S ribosomal protein L10a	92560000	157250000	92560000	1.43508e+08	1.55044	0.632675	UP
P52209	PGD	6-phosphogluconate dehydrogenase, decarboxylating	137960000	233390000	137960000	2.12995e+08	1.54389	0.626568	UP
P22392	NME2;NME2P1	Nucleoside diphosphate kinase B;Putative nucleoside diphosphate kinase	401560000	678000000	401560000	6.18752e+08	1.54087	0.623745	UP
Q8WUA8	TSKU	Tsukushin	98813000	166740000	98813000	1.52169e+08	1.53997	0.622903	UP
Q9BRK5	SDF4	45 kDa calcium-binding protein	229350000	386810000	229350000	3.53008e+08	1.53917	0.62215	UP
P14868	DARS	Aspartate--tRNA ligase, cytoplasmic	12406000	20810000	12406000	1.89915e+07	1.53083	0.614315	UP
O75718	CRTAP	Cartilage-associated protein	25933000	43361000	25933000	3.95718e+07	1.52593	0.609685	UP
Q92820	GGH	Gamma-glutamyl hydrolase	374900000	625930000	374900000	5.71232e+08	1.52369	0.607571	UP
P09972	ALDOC	Fructose-bisphosphate aldolase C	117650000	195450000	117650000	1.7837e+08	1.51611	0.600374	UP
P08123	COL1A2	Collagen alpha-2(I) chain	118870000	197380000	118870000	1.80132e+08	1.51537	0.599667	UP
P31946	YWHAB	14-3-3 protein beta/alpha;14-3-3 protein beta/alpha, N-terminally processed	173030000	287060000	173030000	2.61975e+08	1.51404	0.598406	UP
P31153	MAT2A	S-adenosylmethionine synthase isoform type-2	134360000	222630000	134360000	2.03175e+08	1.51217	0.59662	UP
P11087	Col1a1;COL1A1	Collagen alpha-1(I) chain	279930000	463610000	279930000	4.23097e+08	1.51144	0.595921	UP
P28838	LAP3	Cytosol aminopeptidase	131990000	218410000	131990000	1.99324e+08	1.51014	0.594686	UP
P62937	PPIA	Peptidyl-prolyl cis-trans isomerase A;Peptidyl-prolyl cis-trans isomerase A, N-terminally processed	935560000	1544900000	935560000	1.4099e+09	1.50701	0.591687	UP
P10599	TXN	Thioredoxin	83192000	137290000	83192000	1.25293e+08	1.50607	0.590786	UP
P04075	ALDOA	Fructose-bisphosphate aldolase A	2329700000	3841700000	2329700000	3.50599e+09	1.50491	0.589676	UP
No altered
O75340	PDCD6	Programmed cell death protein 6	30949000	50784000	30949000	4.63462e+07	1.4975	0.582557
Q16401	PSMD5	26S proteasome non-ATPase regulatory subunit 5	31860000	52269000	31860000	4.77014e+07	1.49722	0.582285
P55036	PSMD4	26S proteasome non-ATPase regulatory subunit 4	20623000	33651000	20623000	3.07104e+07	1.48913	0.574471
Q13162	PRDX4;Prdx4	Peroxiredoxin-4	786570000	1277500000	786570000	1.16586e+09	1.48221	0.567752
P19022	CDH2	Cadherin-2	12676000	20450000	12676000	1.86629e+07	1.47231	0.558077
P25786	PSMA1	Proteasome subunit alpha type-1	661540000	1065800000	661540000	9.72663e+08	1.4703	0.556112
P07602	PSAP	Prosaposin;Saposin-A;Saposin-B-Val;Saposin-B;Saposin-C;Saposin-D	148880000	237320000	148880000	2.16581e+08	1.45474	0.540759
P07339	CTSD	Cathepsin D;Cathepsin D light chain;Cathepsin D heavy chain	462240000	736740000	462240000	6.72359e+08	1.45457	0.540589
P10768	ESD;Esd	S-formylglutathione hydrolase	15938000	25396000	15938000	2.31767e+07	1.45418	0.540206
P05120	SERPINB2	Plasminogen activator inhibitor 2	29203000	46468000	29203000	4.24073e+07	1.45216	0.538197
P61201	COPS2	COP9 signalosome complex subunit 2	20515000	32609000	20515000	2.97594e+07	1.45062	0.536667
Q96FW1	OTUB1	Ubiquitin thioesterase OTUB1	62897000	99328000	62897000	9.06481e+07	1.44121	0.527285
P61981	YWHAG	14-3-3 protein gamma;14-3-3 protein gamma, N-terminally processed	43915000	69196000	43915000	6.31492e+07	1.43799	0.524051
P00558	PGK1	Phosphoglycerate kinase 1	1283800000	2020000000	1283800000	1.84348e+09	1.43596	0.522011
Q16851	UGP2;Ugp2	UTP--glucose-1-phosphate uridylyltransferase	215370000	338710000	215370000	3.09111e+08	1.43526	0.521309
Q01105	SET;SETSIP	Protein SET;Protein SETSIP	90783000	142680000	90783000	1.30212e+08	1.43432	0.520365
P05455	SSB	Lupus La protein	38797000	60946000	38797000	5.56201e+07	1.43362	0.519662
Q9Y285	FARSA	Phenylalanine--tRNA ligase alpha subunit	34393000	53962000	34393000	4.92464e+07	1.43187	0.517905
P26022	PTX3	Pentraxin-related protein PTX3	27358000000	42878000000	27358000000	3.9131e+10	1.43033	0.516351
O15145	ARPC3	Actin-related protein 2/3 complex subunit 3	23194000	36325000	23194000	3.31507e+07	1.42928	0.515287
Q9HC38	GLOD4	Glyoxalase domain-containing protein 4	26329000	41224000	26329000	3.76216e+07	1.4289	0.514908
P62258	YWHAE	14-3-3 protein epsilon	772950000	1209400000	772950000	1.10371e+09	1.42793	0.51392
P13489	RNH1	Ribonuclease inhibitor	137120000	213510000	137120000	1.94852e+08	1.42103	0.50694
P06744	GPI	Glucose-6-phosphate isomerase	480130000	746350000	480130000	6.81129e+08	1.41863	0.504503
P06733	ENO1	Alpha-enolase	6189300000	9608400000	6189300000	8.76875e+09	1.41676	0.502596
P56537	EIF6;eif6;Eif6	Eukaryotic translation initiation factor 6	98530000	152690000	98530000	1.39347e+08	1.41426	0.500046
P18669	PGAM1;PGAM2	Phosphoglycerate mutase 1;Phosphoglycerate mutase 2	171610000	265700000	171610000	2.42481e+08	1.41298	0.49874
Q6IBS0	TWF2	Twinfilin-2	30830000	47689000	30830000	4.35216e+07	1.41166	0.497397
P34059	GALNS	N-acetylgalactosamine-6-sulfatase	162770000	250930000	162770000	2.29002e+08	1.40691	0.492526
P23528	CFL1	Cofilin-1	1457200000	2231200000	1457200000	2.03622e+09	1.39735	0.482697
P67775	PPP2CA;PPP2CB	Serine/threonine-protein phosphatase 2A catalytic subunit alpha isoform;Serine/threonine-protein phosphatase 2A catalytic subunit beta isoform	40612000	62092000	40612000	5.6666e+07	1.3953	0.480577
Q16270	IGFBP7;Igfbp7	Insulin-like growth factor-binding protein 7	1709400000	2609900000	1709400000	2.38183e+09	1.39337	0.47858
Q9UNM6	PSMD13	26S proteasome non-ATPase regulatory subunit 13	151820000	231360000	151820000	2.11142e+08	1.39074	0.475853
Q8NHP8	PLBD2	Putative phospholipase B-like 2;Putative phospholipase B-like 2 32 kDa form;Putative phospholipase B-like 2 45 kDa form	43955000	66812000	43955000	6.09735e+07	1.38718	0.472156
Q76M96	CCDC80;Ccdc80	Coiled-coil domain-containing protein 80	218010000	330980000	218010000	3.02057e+08	1.38552	0.470425
P51148	RAB5C	Ras-related protein Rab-5C	99923000	150910000	99923000	1.37722e+08	1.37829	0.462875
P62249	RPS16	40S ribosomal protein S16	133530000	201130000	133530000	1.83554e+08	1.37463	0.45904
P62854	RPS26;RPS26P11	40S ribosomal protein S26;Putative 40S ribosomal protein S26-like 1	59974000	90129000	59974000	8.22529e+07	1.37148	0.45573
P51665	PSMD7	26S proteasome non-ATPase regulatory subunit 7	213850000	320890000	213850000	2.92849e+08	1.36941	0.453555
P62140	PPP1CB	Serine/threonine-protein phosphatase PP1-beta catalytic subunit	59726000	89374000	59726000	8.15639e+07	1.36563	0.449572
P05388	RPLP0	60S acidic ribosomal protein P0	96277000	143850000	96277000	1.31279e+08	1.36356	0.447378
P34897	SHMT2	Serine hydroxymethyltransferase, mitochondrial	117960000	176180000	117960000	1.60784e+08	1.36304	0.446828
P63241	EIF5A	Eukaryotic translation initiation factor 5A-1	55036000	82119000	55036000	7.49429e+07	1.36171	0.445416
Q9UNN8	PROCR	Endothelial protein C receptor	164590000	244970000	164590000	2.23563e+08	1.3583	0.441804
P52566	ARHGDIB	Rho GDP-dissociation inhibitor 2	24255000	35907000	24255000	3.27692e+07	1.35103	0.434059
O00560	SDCBP	Syntenin-1	3652400000	5395700000	3652400000	4.92419e+09	1.34821	0.431041
P03956	MMP1	Interstitial collagenase;22 kDa interstitial collagenase;27 kDa interstitial collagenase	40887000000	60385000000	40887000000	5.51082e+10	1.34782	0.430624
P60866	RPS20	40S ribosomal protein S20	89732000	132480000	89732000	1.20903e+08	1.34738	0.430156
Q9BTY2	FUCA2	Plasma alpha-L-fucosidase	269610000	397450000	269610000	3.62718e+08	1.34534	0.427975
Q16881	TXNRD1	Thioredoxin reductase 1, cytoplasmic	392120000	577490000	392120000	5.27025e+08	1.34404	0.426576
O75874	IDH1	Isocitrate dehydrogenase [NADP] cytoplasmic	90237000	132600000	90237000	1.21013e+08	1.34105	0.423366
P15880	RPS2	40S ribosomal protein S2	225050000	330100000	225050000	3.01254e+08	1.33861	0.420733
P46781	RPS9	40S ribosomal protein S9	85033000	124480000	85033000	1.13602e+08	1.33598	0.417895
P84077	Arf1;ARF1;ARF3;ARF5	ADP-ribosylation factor 1;ADP-ribosylation factor 3;ADP-ribosylation factor 5	307950000	450070000	307950000	4.1074e+08	1.33379	0.415529
Q06323	PSME1	Proteasome activator complex subunit 1	11674000	16912000	11674000	1.54341e+07	1.32209	0.402824
P63104	YWHAZ	14-3-3 protein zeta/delta	228510000	328770000	228510000	3.0004e+08	1.31303	0.392897
Q9NR45	NANS	Sialic acid synthase	65863000	94461000	65863000	8.62064e+07	1.30887	0.388326
Q9BS26	ERP44	Endoplasmic reticulum resident protein 44	21886000	31385000	21886000	2.86424e+07	1.30871	0.388143
P14550	AKR1A1	Alcohol dehydrogenase [NADP(+)]	134870000	192340000	134870000	1.75532e+08	1.30149	0.380165
P23526	AHCY	Adenosylhomocysteinase	1558900000	2222800000	1558900000	2.02856e+09	1.30127	0.379926
P63244	GNB2L1	Guanine nucleotide-binding protein subunit beta-2-like 1;Guanine nucleotide-binding protein subunit beta-2-like 1, N-terminally processed	410020000	583110000	410020000	5.32154e+08	1.29787	0.37615
P23381	WARS	Tryptophan--tRNA ligase, cytoplasmic;T1-TrpRS;T2-TrpRS	18665000	26527000	18665000	2.42089e+07	1.29702	0.375202
P17655	CAPN2	Calpain-2 catalytic subunit	108990000	154300000	108990000	1.40816e+08	1.29201	0.369618
P48556	PSMD8	26S proteasome non-ATPase regulatory subunit 8	64825000	91744000	64825000	8.37268e+07	1.29158	0.369139
Q12841	FSTL1	Follistatin-related protein 1	248870000	352100000	248870000	3.21331e+08	1.29116	0.368669
P32119	PRDX2	Peroxiredoxin-2	23196000	32798000	23196000	2.99319e+07	1.29039	0.367808
P48444	ARCN1	Coatomer subunit delta	20301000	28704000	20301000	2.61957e+07	1.29036	0.367777
P05121	SERPINE1	Plasminogen activator inhibitor 1	16102000000	22762000000	16102000000	2.07729e+10	1.29008	0.367463
P60953	CDC42	Cell division control protein 42 homolog	94890000	133130000	94890000	1.21496e+08	1.28039	0.356583
P23284	PPIB	Peptidyl-prolyl cis-trans isomerase B	266060000	373130000	266060000	3.40523e+08	1.27987	0.356002
Q6ZWY9	Hist1h2bc;Hist2h2bb;HIST1H2BM;HIST1H2BN;HIST1H2BH;Hist1h2bp;Hist1h2bk;Hist1h2bh;Hist1h2bb;HIST1H2BK;HIST2H2BF;HIST1H2BC;HIST1H2BD;H2BFS;Hist1h2bm;Hist1h2bf;HIST1H2BL;hist2h2l	Histone H2B type 1-C/E/G;Histone H2B type 2-B;Histone H2B type 1-M;Histone H2B type 1-N;Histone H2B type 1-H;Histone H2B type 1-P;Histone H2B type 1-K;Histone H2B type 1-B;Histone H2B type 2-F;Histone H2B type 1-C/E/F/G/I;Histone H2B type 1-D;Histone H2B type F-S;Histone H2B type 1-F/J/L;Histone H2B type 1-L;Histone H2B 3	687630000	963320000	687630000	8.79139e+08	1.27851	0.354458
P51149	RAB7A	Ras-related protein Rab-7a	116090000	162090000	116090000	1.47926e+08	1.27423	0.349627
P50454	SERPINH1	Serpin H1	635710000	887350000	635710000	8.09807e+08	1.27386	0.34921
P50395	GDI2	Rab GDP dissociation inhibitor beta	829490000	1157700000	829490000	1.05653e+09	1.27371	0.349041
P12004	PCNA	Proliferating cell nuclear antigen	226330000	315710000	226330000	2.88121e+08	1.27301	0.348248
O95084	PRSS23	Serine protease 23	9262600000	12904000000	9262600000	1.17764e+10	1.27139	0.346405
P27348	YWHAQ	14-3-3 protein theta	36930000	51339000	36930000	4.68527e+07	1.26869	0.343338
P98160	HSPG2	Basement membrane-specific heparan sulfate proteoglycan core protein;Endorepellin;LG3 peptide	1549800000	2147200000	1549800000	1.95956e+09	1.2644	0.33845
P42785	PRCP	Lysosomal Pro-X carboxypeptidase	763010000	1055700000	763010000	9.63446e+08	1.26269	0.336502
P18124	RPL7	60S ribosomal protein L7	42052000	58115000	42052000	5.30365e+07	1.26121	0.334812
O00299	CLIC1	Chloride intracellular channel protein 1	264280000	365170000	264280000	3.33259e+08	1.26101	0.334577
P62241	RPS8	40S ribosomal protein S8	75013000	103280000	75013000	9.42547e+07	1.25651	0.329424
P48723	HSPA13;Hspa13	Heat shock 70 kDa protein 13	59008000	81139000	59008000	7.40485e+07	1.25489	0.327561
P01034	CST3	Cystatin-C	768150000	1055800000	768150000	9.63537e+08	1.25436	0.326952
P49643	PRIM2	DNA primase large subunit	6306500	8665600	6306500	7.90834e+06	1.254	0.326536
P12955	PEPD	Xaa-Pro dipeptidase	65829000	90326000	65829000	8.24327e+07	1.25222	0.324494
Q6UXN9	WDR82	WD repeat-containing protein 82	15421000	21113000	15421000	1.9268e+07	1.24947	0.321311
P07478	PRSS2	Trypsin-2	469500000	642590000	469500000	5.86436e+08	1.24907	0.320849
Q5VW32	BROX	BRO1 domain-containing protein BROX	32882000	44939000	32882000	4.10119e+07	1.24725	0.318746
Q99470	SDF2	Stromal cell-derived factor 2	18687000	25448000	18687000	2.32242e+07	1.2428	0.313593
P32754	HPD	4-hydroxyphenylpyruvate dioxygenase	26876000	36531000	26876000	3.33387e+07	1.24046	0.310879
P46777	RPL5	60S ribosomal protein L5	109520000	148750000	109520000	1.35751e+08	1.23951	0.309771
P43251	BTD	Biotinidase	52666000	71481000	52666000	6.52345e+07	1.23865	0.308764
Q14257	RCN2	Reticulocalbin-2	38120000	51720000	38120000	4.72004e+07	1.2382	0.30825
P62753	RPS6	40S ribosomal protein S6	30367000	41170000	30367000	3.75723e+07	1.23727	0.307165
Q96EY5	MVB12A	Multivesicular body subunit 12A	29324000	39739000	29324000	3.62663e+07	1.23675	0.306549
Q7Z4H8	KDELC2	KDEL motif-containing protein 2	187860000	254220000	187860000	2.32005e+08	1.23499	0.304495
Q96KP4	CNDP2	Cytosolic non-specific dipeptidase	134250000	181670000	134250000	1.65794e+08	1.23497	0.304474
P30040	ERP29	Endoplasmic reticulum resident protein 29	51861000	70079000	51861000	6.3955e+07	1.2332	0.302408
P02792	FTL	Ferritin light chain	129070000	174320000	129070000	1.59087e+08	1.23256	0.30166
Q8N699	MYCT1	Myc target protein 1	58421000	78892000	58421000	7.19979e+07	1.2324	0.301468
P00813	ADA	Adenosine deaminase	12871000	17353000	12871000	1.58366e+07	1.23041	0.299137
P13987	CD59	CD59 glycoprotein	119630000	161010000	119630000	1.4694e+08	1.22829	0.296647
P54687	BCAT1	Branched-chain-amino-acid aminotransferase, cytosolic	26455000	35524000	26455000	3.24197e+07	1.22547	0.293329
O00231	PSMD11	26S proteasome non-ATPase regulatory subunit 11	384070000	514570000	384070000	4.69603e+08	1.2227	0.290074
Q15046	KARS	Lysine--tRNA ligase	107000000	143100000	107000000	1.30595e+08	1.22051	0.287489
P12081	HARS	Histidine--tRNA ligase, cytoplasmic	71684000	95103000	71684000	8.67923e+07	1.21076	0.275915
P52907	CAPZA1	F-actin-capping protein subunit alpha-1	65803000	87116000	65803000	7.95032e+07	1.2082	0.27286
P30153	PPP2R1A	Serine/threonine-protein phosphatase 2A 65 kDa regulatory subunit A alpha isoform	117280000	155240000	117280000	1.41674e+08	1.208	0.272619
P55263	ADK	Adenosine kinase	43593000	57699000	43593000	5.26569e+07	1.20792	0.272526
Q9P2D8	UNC79	Protein unc-79 homolog	29941000	39624000	29941000	3.61614e+07	1.20776	0.272328
P53634	CTSC	Dipeptidyl peptidase 1;Dipeptidyl peptidase 1 exclusion domain chain;Dipeptidyl peptidase 1 heavy chain;Dipeptidyl peptidase 1 light chain	939290000	1242200000	939290000	1.13365e+09	1.20692	0.271331
Q10469	MGAT2	Alpha-1,6-mannosyl-glycoprotein 2-beta-N-acetylglucosaminyltransferase	30973000	40890000	30973000	3.73168e+07	1.20482	0.268813
Q86W42	THOC6	THO complex subunit 6 homolog	11000000	14436000	11000000	1.31745e+07	1.19768	0.260243
P30419	NMT1;NMT2	Glycylpeptide N-tetradecanoyltransferase 1;Glycylpeptide N-tetradecanoyltransferase 2	19263000	25227000	19263000	2.30225e+07	1.19517	0.257212
O15372	EIF3H	Eukaryotic translation initiation factor 3 subunit H	7537900	9871600	7537900	9.00895e+06	1.19515	0.257197
Q9Y230	RUVBL2;Ruvbl2	RuvB-like 2	365990000	477280000	365990000	4.35572e+08	1.19012	0.251107
P78371	CCT2	T-complex protein 1 subunit beta	1850800000	2406200000	1850800000	2.19593e+09	1.18648	0.246683
P02794	FTH1	Ferritin heavy chain;Ferritin heavy chain, N-terminally processed	219600000	285170000	219600000	2.6025e+08	1.18511	0.24502
O94766	B3GAT3	Galactosylgalactosylxylosylprotein 3-beta-glucuronosyltransferase 3	30376000	39248000	30376000	3.58183e+07	1.17916	0.237763
P18085	ARF4	ADP-ribosylation factor 4	82589000	106590000	82589000	9.72755e+07	1.17783	0.236126
O75390	CS	Citrate synthase, mitochondrial	228970000	295420000	228970000	2.69604e+08	1.17747	0.235685
P62195	PSMC5	26S protease regulatory subunit 8	281720000	363270000	281720000	3.31525e+08	1.17679	0.234856
P00742	F10	Coagulation factor X;Factor X light chain;Factor X heavy chain;Activated factor Xa heavy chain	152290000	195950000	152290000	1.78827e+08	1.17425	0.23174
P29401	TKT	Transketolase	3030500000	3897800000	3030500000	3.55718e+09	1.17379	0.23118
P67809	YBX1	Nuclease-sensitive element-binding protein 1	90033000	115330000	90033000	1.05252e+08	1.16903	0.225318
P50990	CCT8	T-complex protein 1 subunit theta	2117000000	2708300000	2117000000	2.47163e+09	1.16752	0.223442
Q9NTK5	OLA1	Obg-like ATPase 1	91906000	117140000	91906000	1.06904e+08	1.16318	0.218079
P07686	HEXB	Beta-hexosaminidase subunit beta;Beta-hexosaminidase subunit beta chain B;Beta-hexosaminidase subunit beta chain A	515760000	656250000	515760000	5.98903e+08	1.1612	0.215621
Q06830	PRDX1	Peroxiredoxin-1	532390000	675220000	532390000	6.16215e+08	1.15745	0.21095
P22102	GART	Trifunctional purine biosynthetic protein adenosine-3;Phosphoribosylamine--glycine ligase;Phosphoribosylformylglycinamidine cyclo-ligase;Phosphoribosylglycinamide formyltransferase	18434000	23317000	18434000	2.12794e+07	1.15436	0.207089
P23396	RPS3	40S ribosomal protein S3	486000000	613700000	486000000	5.60071e+08	1.15241	0.204653
P40227	CCT6A	T-complex protein 1 subunit zeta	1726100000	2178800000	1726100000	1.9884e+09	1.15196	0.204093
Q9C0H2	TTYH3;Ttyh3	Protein tweety homolog 3	20041000	25263000	20041000	2.30554e+07	1.15041	0.202147
P52788	SMS	Spermine synthase	16554000	20867000	16554000	1.90435e+07	1.15039	0.202119
P06865	HEXA	Beta-hexosaminidase subunit alpha	182390000	229840000	182390000	2.09755e+08	1.15004	0.201679
Q07021	C1QBP	Complement component 1 Q subcomponent-binding protein, mitochondrial	52642000	66138000	52642000	6.03584e+07	1.14658	0.197341
P32969	RPL9	60S ribosomal protein L9	22783000	28557000	22783000	2.60615e+07	1.1439	0.193962
O43505	B4GAT1	Beta-1,4-glucuronyltransferase 1	133740000	167590000	133740000	1.52945e+08	1.1436	0.193581
P26641	EEF1G	Elongation factor 1-gamma	811100000	1013300000	811100000	9.24751e+08	1.14012	0.189185
Q9H488	POFUT1	GDP-fucose protein O-fucosyltransferase 1	22667000	28304000	22667000	2.58306e+07	1.13957	0.188488
P68366	TUBA4A	Tubulin alpha-4A chain	260940000	325590000	260940000	2.97138e+08	1.13872	0.187414
P42765	ACAA2	3-ketoacyl-CoA thiolase, mitochondrial	40680000	50686000	40680000	4.62567e+07	1.13709	0.185343
P61225	RAP2B;RAP2A	Ras-related protein Rap-2b;Ras-related protein Rap-2a	91206000	113350000	91206000	1.03445e+08	1.13419	0.181659
P30041	PRDX6	Peroxiredoxin-6	183900000	228530000	183900000	2.0856e+08	1.13409	0.181538
P61254	RPL26;RPL26L1	60S ribosomal protein L26;60S ribosomal protein L26-like 1	21902000	27213000	21902000	2.48349e+07	1.13391	0.181309
P04632	CAPNS1;Capns1	Calpain small subunit 1	26459000	32822000	26459000	2.99538e+07	1.13208	0.17898
Q8NBS9	TXNDC5	Thioredoxin domain-containing protein 5	197610000	243960000	197610000	2.22641e+08	1.12667	0.172064
P11233	RALA;RALB	Ras-related protein Ral-A;Ras-related protein Ral-B	261720000	322900000	261720000	2.94683e+08	1.12595	0.171139
P10644	PRKAR1A	cAMP-dependent protein kinase type I-alpha regulatory subunit;cAMP-dependent protein kinase type I-alpha regulatory subunit, N-terminally processed	20227000	24936000	20227000	2.27569e+07	1.12508	0.170023
P61247	Rps3a;RPS3A	40S ribosomal protein S3a	21215000	26088000	21215000	2.38083e+07	1.12224	0.166377
Q09028	RBBP4;RBBP7	Histone-binding protein RBBP4;Histone-binding protein RBBP7	106930000	130580000	106930000	1.19169e+08	1.11446	0.156343
Q9UI42	CPA4	Carboxypeptidase A4	328340000	400340000	328340000	3.65356e+08	1.11274	0.154111
Q9BQA1	WDR77	Methylosome protein 50	18737000	22794000	18737000	2.08021e+07	1.11022	0.15084
O43684	BUB3	Mitotic checkpoint protein BUB3	30791000	37364000	30791000	3.40989e+07	1.10743	0.147216
P17987	TCP1;Tcp1	T-complex protein 1 subunit alpha	741830000	899820000	741830000	8.21188e+08	1.10698	0.146624
P04040	CAT	Catalase	32680000	39638000	32680000	3.61742e+07	1.10692	0.146552
P35998	Psmc2;PSMC2;psmc2	26S protease regulatory subunit 7	180350000	218700000	180350000	1.99589e+08	1.10667	0.14623
P10909	CLU	Clusterin;Clusterin beta chain;Clusterin alpha chain	742150000	899600000	742150000	8.20987e+08	1.10623	0.145649
P06280	GLA;Gla	Alpha-galactosidase A	15957000	19306000	15957000	1.76189e+07	1.10415	0.142936
P04406	GAPDH	Glyceraldehyde-3-phosphate dehydrogenase	6382200000	7682900000	6382200000	7.01152e+09	1.09861	0.135673
Q99536	VAT1	Synaptic vesicle membrane protein VAT-1 homolog	233370000	280000000	233370000	2.55532e+08	1.09496	0.130883
P62701	RPS4X;RPS4Y1	40S ribosomal protein S4, X isoform;40S ribosomal protein S4, Y isoform 1	189450000	224920000	189450000	2.05265e+08	1.08348	0.115671
P07093	SERPINE2	Glia-derived nexin	341700000	405650000	341700000	3.70202e+08	1.08341	0.115581
P30101	PDIA3	Protein disulfide-isomerase A3	1620900000	1923200000	1620900000	1.75514e+09	1.08282	0.114789
Q8NDZ4	C3orf58	Deleted in autism protein 1	18342000	21749000	18342000	1.98484e+07	1.08213	0.113874
P36578	RPL4	60S ribosomal protein L4	21503000	25418000	21503000	2.31968e+07	1.07877	0.109388
P18621	RPL17	60S ribosomal protein L17	91045000	107290000	91045000	9.79143e+07	1.07545	0.10494
P27105	STOM	Erythrocyte band 7 integral membrane protein	188670000	222270000	188670000	2.02847e+08	1.07514	0.104524
Q8NG11	TSPAN14	Tetraspanin-14	40995000	48286000	40995000	4.40665e+07	1.07492	0.104233
P05062	ALDOB	Fructose-bisphosphate aldolase B	34802000	40922000	34802000	3.7346e+07	1.0731	0.101782
P40925	MDH1	Malate dehydrogenase, cytoplasmic	163850000	192410000	163850000	1.75596e+08	1.07169	0.0998838
P60709	Actb;ACTB;ACTG1	Actin, cytoplasmic 1;Actin, cytoplasmic 1, N-terminally processed;Actin, cytoplasmic 2;Actin, cytoplasmic 2, N-terminally processed	29636000000	34784000000	29636000000	3.17443e+10	1.07114	0.0991488
Q99832	CCT7	T-complex protein 1 subunit eta	1178000000	1376700000	1178000000	1.25639e+09	1.06655	0.0929504
P48643	CCT5	T-complex protein 1 subunit epsilon	1231200000	1437800000	1231200000	1.31216e+09	1.06575	0.0918736
Q13155	AIMP2	Aminoacyl tRNA synthase complex-interacting multifunctional protein 2	18789000	21913000	18789000	1.99981e+07	1.06435	0.0899745
Q9Y5X9	LIPG	Endothelial lipase	142760000	166460000	142760000	1.51914e+08	1.06412	0.0896595
P61923	COPZ1	Coatomer subunit zeta-1	19386000	22501000	19386000	2.05347e+07	1.05925	0.0830497
P27797	CALR	Calreticulin	705400000	818670000	705400000	7.47129e+08	1.05916	0.0829162
P62263	RPS14	40S ribosomal protein S14	43867000	50907000	43867000	4.64584e+07	1.05907	0.0828037
P16278	GLB1	Beta-galactosidase	126220000	146120000	126220000	1.33351e+08	1.0565	0.0792889
P83110	HTRA3	Serine protease HTRA3	1262400000	1459700000	1262400000	1.33214e+09	1.05525	0.0775785
Q10471	GALNT2	Polypeptide N-acetylgalactosaminyltransferase 2;Polypeptide N-acetylgalactosaminyltransferase 2 soluble form	220610000	254740000	220610000	2.32479e+08	1.0538	0.0756031
P53621	COPA	Coatomer subunit alpha;Xenin;Proxenin	31111000	35745000	31111000	3.26214e+07	1.04855	0.0683924
Q9Y265	RUVBL1	RuvB-like 1	337380000	387520000	337380000	3.53656e+08	1.04824	0.0679721
Q9ULV4	CORO1C	Coronin-1C	149060000	171130000	149060000	1.56176e+08	1.04774	0.0672753
Q9UQ80	PA2G4	Proliferation-associated protein 2G4	153090000	175660000	153090000	1.6031e+08	1.04716	0.0664814
O43242	PSMD3	26S proteasome non-ATPase regulatory subunit 3	350800000	401890000	350800000	3.6677e+08	1.04553	0.0642277
Q13418	ILK;Ilk	Integrin-linked protein kinase	80810000	92572000	80810000	8.44824e+07	1.04545	0.0641178
Q8NCH0	CHST14	Carbohydrate sulfotransferase 14	39967000	45764000	39967000	4.17648e+07	1.04498	0.0634796
P62491	RAB11A;RAB11B	Ras-related protein Rab-11A;Ras-related protein Rab-11B	72483000	82967000	72483000	7.57168e+07	1.04461	0.0629707
P38919	EIF4A3;eIF4AIII	Eukaryotic initiation factor 4A-III;Eukaryotic initiation factor 4A-III, N-terminally processed;Eukaryotic initiation factor 4A-III	67909000	77717000	67909000	7.09256e+07	1.04442	0.0627032
P62191	PSMC1	26S protease regulatory subunit 4	309090000	353170000	309090000	3.22308e+08	1.04276	0.0604116
Q9GZM7	TINAGL1	Tubulointerstitial nephritis antigen-like	1334800000	1524100000	1334800000	1.39091e+09	1.04204	0.0594097
P31689	DNAJA1;Dnaja1	DnaJ homolog subfamily A member 1	126460000	144150000	126460000	1.31553e+08	1.04028	0.0569655
P68133	ACTA1;ACTC1;ACTG2;ACTA2	Actin, alpha skeletal muscle;Actin, alpha cardiac muscle 1;Actin, gamma-enteric smooth muscle;Actin, aortic smooth muscle	2423400000	2760800000	2423400000	2.51954e+09	1.03967	0.0561296
Q9NZN4	EHD2	EH domain-containing protein 2	23415000	26601000	23415000	2.42764e+07	1.03679	0.0521232
O14773	TPP1	Tripeptidyl-peptidase 1	835810000	948230000	835810000	8.65367e+08	1.03536	0.0501378
Q9H0U4	RAB1B	Ras-related protein Rab-1B	63911000	71967000	63911000	6.5678e+07	1.02765	0.039347
Q15293	RCN1	Reticulocalbin-1	47875000	53837000	47875000	4.91324e+07	1.02626	0.0374013
P61604	HSPE1	10 kDa heat shock protein, mitochondrial	36189000	40682000	36189000	3.71269e+07	1.02592	0.0369151
P60842	EIF4A1;EIF4A2	Eukaryotic initiation factor 4A-I;Eukaryotic initiation factor 4A-II;Eukaryotic initiation factor 4A-II, N-terminally processed	803390000	902170000	803390000	8.23332e+08	1.02482	0.0353746
Q8N5I2	ARRDC1	Arrestin domain-containing protein 1	92545000	103650000	92545000	9.45924e+07	1.02212	0.0315689
P50991	CCT4	T-complex protein 1 subunit delta	1405500000	1571700000	1405500000	1.43435e+09	1.02053	0.0293182
Q07955	srsf1b;SRSF1;srsf1a	Serine/arginine-rich splicing factor 1B;Serine/arginine-rich splicing factor 1;Serine/arginine-rich splicing factor 1A	31074000	34660000	31074000	3.16312e+07	1.01793	0.0256394
Q9Y696	CLIC4	Chloride intracellular channel protein 4	66297000	73938000	66297000	6.74768e+07	1.0178	0.0254482
P07237	P4HB	Protein disulfide-isomerase	846240000	941620000	846240000	8.59335e+08	1.01547	0.0221538
P62277	RPS13	40S ribosomal protein S13	127660000	141840000	127660000	1.29445e+08	1.01398	0.0200336
Q9H4A4	RNPEP	Aminopeptidase B	29587000	32850000	29587000	2.99794e+07	1.01326	0.0190057
P17980	PSMC3	26S protease regulatory subunit 6A	264160000	293070000	264160000	2.6746e+08	1.01249	0.017909
Q16658	FSCN1;Fscn1	Fascin	294500000	326040000	294500000	2.97548e+08	1.01035	0.0148571
P13797	PLS3	Plastin-3	620220000	681650000	620220000	6.22083e+08	1.003	0.00432686
P09382	LGALS1;Lgals1	Galectin-1	52033000	57096000	52033000	5.21066e+07	1.00141	0.00203853
P62333	PSMC6	26S protease regulatory subunit 10B	217360000	238210000	217360000	2.17394e+08	1.00015	0.000223249
P62847	RPS24	40S ribosomal protein S24	28345000	30617000	28345000	2.79415e+07	0.985764	-0.0206856
Q08945	SSRP1	FACT complex subunit SSRP1	49259000	53194000	49259000	4.85456e+07	0.985516	-0.0210481
P30520	ADSS	Adenylosuccinate synthetase isozyme 2	64040000	68885000	64040000	6.28654e+07	0.981658	-0.0267077
Q9H3T3	SEMA6B	Semaphorin-6B	20231000	21715000	20231000	1.98174e+07	0.979556	-0.0297999
P07225	PROS1	Vitamin K-dependent protein S	18988000	20267000	18988000	1.84959e+07	0.974086	-0.0378797
P16152	CBR1	Carbonyl reductase [NADPH] 1	55270000	58908000	55270000	5.37602e+07	0.972684	-0.0399573
P49257	LMAN1	Protein ERGIC-53	53096000	56561000	53096000	5.16183e+07	0.97217	-0.0407198
P14618	PKM;Pkm	Pyruvate kinase PKM	7399000000	7843100000	7399000000	7.15772e+09	0.96739	-0.0478306
P02787	TF	Serotransferrin	349360000000	369620000000	349360000000	3.3732e+11	0.965537	-0.0505959
Q13283	G3BP1	Ras GTPase-activating protein-binding protein 1	6207300	6554700	6207300	5.98191e+06	0.963689	-0.0533604
P43686	PSMC4	26S protease regulatory subunit 6B	119950000	126430000	119950000	1.15382e+08	0.961915	-0.0560186
O60884	DNAJA2	DnaJ homolog subfamily A member 2	115210000	121050000	115210000	1.10472e+08	0.958874	-0.0605871
P62873	GNB1	Guanine nucleotide-binding protein G(I)/G(S)/G(T) subunit beta-1	299930000	314580000	299930000	2.8709e+08	0.95719	-0.0631231
P04792	HSPB1	Heat shock protein beta-1	219590000	230270000	219590000	2.10147e+08	0.956999	-0.0634101
Q2VIR3	EIF2S3L;Eif2s3;EIF2S3;Eif2s3x;Eif2s3y	Putative eukaryotic translation initiation factor 2 subunit 3-like protein;Eukaryotic translation initiation factor 2 subunit 3;Eukaryotic translation initiation factor 2 subunit 3, X-linked;Eukaryotic translation initiation factor 2 subunit 3, Y-linked	91366000	95632000	91366000	8.7275e+07	0.955225	-0.0660882
P62070	RRAS2;Rras;RRAS	Ras-related protein R-Ras2;Ras-related protein R-Ras	46356000	48066000	46356000	4.38657e+07	0.946278	-0.0796636
P60228	EIF3E	Eukaryotic translation initiation factor 3 subunit E	101390000	105110000	101390000	9.59248e+07	0.946097	-0.0799397
Q08431	MFGE8	Lactadherin;Lactadherin short form;Medin	1797600000	1862900000	1797600000	1.70011e+09	0.945765	-0.0804461
Q14566	MCM6	DNA replication licensing factor MCM6	13159000	13591000	13159000	1.24033e+07	0.942574	-0.0853225
Q16222	UAP1;UAP1L1	UDP-N-acetylhexosamine pyrophosphorylase;UDP-N-acetylgalactosamine pyrophosphorylase;UDP-N-acetylglucosamine pyrophosphorylase;UDP-N-acetylhexosamine pyrophosphorylase-like protein 1	16435000	16895000	16435000	1.54186e+07	0.938157	-0.0920994
P08865	Rpsa;RPSA	40S ribosomal protein SA	154240000	158490000	154240000	1.4464e+08	0.93776	-0.0927094
Q8NEV1	CSNK2A3;Csnk2a1;CSNK2A1	Casein kinase II subunit alpha 3;Casein kinase II subunit alpha	57233000	58802000	57233000	5.36635e+07	0.937632	-0.0929063
P04899	GNAI2;GNAI1	Guanine nucleotide-binding protein G(i) subunit alpha-2;Guanine nucleotide-binding protein G(i) subunit alpha-1	293700000	300090000	293700000	2.73866e+08	0.932469	-0.100872
P09543	CNP	2,3-cyclic-nucleotide 3-phosphodiesterase	545910000	557370000	545910000	5.08663e+08	0.931771	-0.101952
P22234	PAICS	Multifunctional protein ADE2;Phosphoribosylaminoimidazole-succinocarboxamide synthase;Phosphoribosylaminoimidazole carboxylase	157060000	159890000	157060000	1.45918e+08	0.929057	-0.10616
P00367	GLUD1;GLUD2	Glutamate dehydrogenase 1, mitochondrial;Glutamate dehydrogenase 2, mitochondrial	190760000	193820000	190760000	1.76883e+08	0.927253	-0.108965
Q15404	RSU1	Ras suppressor protein 1	51614000	52377000	51614000	4.78e+07	0.926104	-0.110753
P06276	BCHE	Cholinesterase	54938000	55243000	54938000	5.04155e+07	0.91768	-0.123937
Q8NBJ5	COLGALT1	Procollagen galactosyltransferase 1	526410000	528220000	526410000	4.82061e+08	0.915751	-0.126972
P46439	GSTM5;GSTM3	Glutathione S-transferase Mu 5;Glutathione S-transferase Mu 3	144300000	144730000	144300000	1.32083e+08	0.915333	-0.127632
P08253	MMP2	72 kDa type IV collagenase;PEX	4332100000	4331300000	4332100000	3.9528e+09	0.912445	-0.132191
P18754	RCC1	Regulator of chromosome condensation	18919000	18910000	18919000	1.72575e+07	0.912179	-0.132611
Q8IZ83	ALDH16A1	Aldehyde dehydrogenase family 16 member A1	129090000	128570000	129090000	1.17335e+08	0.908937	-0.137747
P54578	USP14	Ubiquitin carboxyl-terminal hydrolase 14	71625000	71327000	71625000	6.5094e+07	0.908816	-0.137939
P28799	GRN	Granulins;Acrogranin;Paragranulin;Granulin-1;Granulin-2;Granulin-3;Granulin-4;Granulin-5;Granulin-6;Granulin-7	30942000	30590000	30942000	2.79168e+07	0.902231	-0.148431
P07741	APRT	Adenine phosphoribosyltransferase	132710000	131010000	132710000	1.19561e+08	0.900923	-0.150524
P21281	ATP6V1B2	V-type proton ATPase subunit B, brain isoform	46908000	46217000	46908000	4.21783e+07	0.89917	-0.153335
Q92743	HTRA1	Serine protease HTRA1	1478700000	1455300000	1478700000	1.32813e+09	0.898172	-0.154937
P48163	ME1	NADP-dependent malic enzyme	53008000	52143000	53008000	4.75864e+07	0.897721	-0.155661
P02790	HPX	Hemopexin	1022100000	1004400000	1022100000	9.16629e+08	0.896809	-0.157127
Q93077	HIST1H2AC;H2AFJ;HIST1H2AJ;HIST1H2AH;Hist1h2ak;Hist3h2a;HIST1H2AG;Hist1h2ah;HIST1H2AB;HIST1H2AD;HIST3H2A;Hist1h2af;HIST2H2AC;HIST2H2AA3;Hist2h2aa1;Hist2h2ac	Histone H2A type 1-C;Histone H2A.J;Histone H2A type 1-J;Histone H2A type 1-H;Histone H2A type 1-K;Histone H2A type 3;Histone H2A type 1;Histone H2A type 1-B/E;Histone H2A type 1-D;Histone H2A type 1-F;Histone H2A type 2-C;Histone H2A type 2-A	857460000	839770000	857460000	7.66385e+08	0.893786	-0.161999
P08754	GNAI3;Gnai3	Guanine nucleotide-binding protein G(k) subunit alpha	29390000	28664000	29390000	2.61592e+07	0.89007	-0.16801
P51991	HNRNPA3	Heterogeneous nuclear ribonucleoprotein A3	17466000	16930000	17466000	1.54505e+07	0.884607	-0.176892
P68363	TUBA1B;TUBA1C	Tubulin alpha-1B chain;Tubulin alpha-1C chain	6122100000	5932100000	6122100000	5.41371e+09	0.88429	-0.177408
Q13509	Tubb3;TUBB3	Tubulin beta-3 chain	582220000	562530000	582220000	5.13372e+08	0.88175	-0.181559
P62269	RPS18;rps18	40S ribosomal protein S18	87460000	84406000	87460000	7.703e+07	0.880746	-0.183202
P26639	TARS;Tars	Threonine--tRNA ligase, cytoplasmic	124520000	120080000	124520000	1.09587e+08	0.880072	-0.184306
Q9BY76	ANGPTL4	Angiopoietin-related protein 4	40035000	38544000	40035000	3.51758e+07	0.878625	-0.18668
Q13620	CUL4B	Cullin-4B	29732000	28611000	29732000	2.61108e+07	0.878205	-0.187371
P46063	RECQL	ATP-dependent DNA helicase Q1	43819000	42098000	43819000	3.84192e+07	0.87677	-0.189729
Q86UD1	OAF	Out at first protein homolog	24598000	23448000	24598000	2.1399e+07	0.869947	-0.201
P10253	GAA	Lysosomal alpha-glucosidase;76 kDa lysosomal alpha-glucosidase;70 kDa lysosomal alpha-glucosidase	69267000	65646000	69267000	5.99094e+07	0.864906	-0.209385
P33151	CDH5	Cadherin-5	865150000	818790000	865150000	7.47239e+08	0.86371	-0.211381
Q07020	RPL18	60S ribosomal protein L18	26403000	24964000	26403000	2.27825e+07	0.862875	-0.212777
P55058	PLTP	Phospholipid transfer protein	1173100000	1107600000	1173100000	1.01081e+09	0.861658	-0.214813
Q7L2H7	EIF3M	Eukaryotic translation initiation factor 3 subunit M	42649000	40119000	42649000	3.66131e+07	0.858476	-0.220151
P0DOX5	IGHG1;IGHG3	Ig gamma-1 chain C region;Ig gamma-3 chain C region	305150000	285870000	305150000	2.60889e+08	0.854953	-0.226084
Q9UKM7	MAN1B1	Endoplasmic reticulum mannosyl-oligosaccharide 1,2-alpha-mannosidase	24444000	22811000	24444000	2.08176e+07	0.851646	-0.231675
Q9NSD9	FARSB	Phenylalanine--tRNA ligase beta subunit	54209000	50468000	54209000	4.60578e+07	0.849633	-0.235088
P30566	ADSL	Adenylosuccinate lyase	20650000	19205000	20650000	1.75267e+07	0.848753	-0.236584
Q8IWU5	SULF2	Extracellular sulfatase Sulf-2	45984000	42607000	45984000	3.88837e+07	0.845592	-0.241966
P0DMV9	HSPA1B;HSPA1A	Heat shock 70 kDa protein 1B;Heat shock 70 kDa protein 1A	3383300000	3116100000	3383300000	2.84379e+09	0.840539	-0.250614
O75083	WDR1	WD repeat-containing protein 1	66715000	61384000	66715000	5.60199e+07	0.839689	-0.252073
O60568	PLOD3	Procollagen-lysine,2-oxoglutarate 5-dioxygenase 3	380740000	350160000	380740000	3.19561e+08	0.839315	-0.252716
P49591	SARS	Serine--tRNA ligase, cytoplasmic	94814000	87059000	94814000	7.94512e+07	0.837969	-0.255031
Q96FN4	CPNE2	Copine-2	58812000	53994000	58812000	4.92756e+07	0.83785	-0.255236
P54136	RARS	Arginine--tRNA ligase, cytoplasmic	226050000	207520000	226050000	1.89386e+08	0.837804	-0.255316
P07910	HNRNPC	Heterogeneous nuclear ribonucleoproteins C1/C2	87846000	80602000	87846000	7.35585e+07	0.837357	-0.256085
P05997	COL5A2	Collagen alpha-2(V) chain	31427000	28800000	31427000	2.62833e+07	0.836328	-0.25786
Q9NY33	DPP3	Dipeptidyl peptidase 3	95451000	87213000	95451000	7.95918e+07	0.833849	-0.262141
P29692	EEF1D	Elongation factor 1-delta	44479000	40332000	44479000	3.68075e+07	0.827526	-0.273124
P11021	HSPA5;Hspa5	78 kDa glucose-regulated protein	3448200000	3125300000	3448200000	2.85219e+09	0.827153	-0.273773
P01116	KRAS;NRAS;Hras;HRAS	GTPase KRas;GTPase KRas, N-terminally processed;GTPase NRas;GTPase HRas;GTPase HRas, N-terminally processed	41809000	37833000	41809000	3.45269e+07	0.825825	-0.276093
P08670	VIM	Vimentin	1153400000	1039400000	1153400000	9.4857e+08	0.822412	-0.282066
Q01518	CAP1	Adenylyl cyclase-associated protein 1	57328000	51579000	57328000	4.70717e+07	0.821094	-0.28438
O43175	PHGDH	D-3-phosphoglycerate dehydrogenase	22040000	19812000	22040000	1.80807e+07	0.820358	-0.285674
P04062	GBA	Glucosylceramidase	109680000	98383000	109680000	8.97856e+07	0.818615	-0.288744
P09960	LTA4H	Leukotriene A-4 hydrolase	70929000	63532000	70929000	5.79802e+07	0.817439	-0.290816
P13667	PDIA4	Protein disulfide-isomerase A4	744000000	665800000	744000000	6.07618e+08	0.816691	-0.292138
P68371	TUBB4B	Tubulin beta-4B chain	4939800000	4407700000	4939800000	4.02253e+09	0.81431	-0.296351
Q16610	ECM1	Extracellular matrix protein 1	264750000	235890000	264750000	2.15276e+08	0.813131	-0.298441
P11413	G6PD	Glucose-6-phosphate 1-dehydrogenase	512880000	456050000	512880000	4.16197e+08	0.811491	-0.301354
P10316	HLA-A;HLA-B	HLA class I histocompatibility antigen, A-69 alpha chain;HLA class I histocompatibility antigen, A-33 alpha chain;HLA class I histocompatibility antigen, A-68 alpha chain;HLA class I histocompatibility antigen, A-66 alpha chain;HLA class I histocompatibility antigen, A-34 alpha chain;HLA class I histocompatibility antigen, A-26 alpha chain;HLA class I histocompatibility antigen, A-25 alpha chain;…	122350000	108780000	122350000	9.92741e+07	0.811394	-0.301525
P12109	COL6A1	Collagen alpha-1(VI) chain	777890000	690890000	777890000	6.30515e+08	0.810546	-0.303034
Q9H4M9	EHD1	EH domain-containing protein 1	839400000	741830000	839400000	6.77004e+08	0.806533	-0.310194
Q9UNZ2	NSFL1C	NSFL1 cofactor p47	53975000	47261000	53975000	4.3131e+07	0.799093	-0.323565
P49419	ALDH7A1	Alpha-aminoadipic semialdehyde dehydrogenase	81642000	71476000	81642000	6.523e+07	0.798975	-0.323777
Q9H223	EHD4	EH domain-containing protein 4	108350000	94786000	108350000	8.6503e+07	0.798366	-0.324878
P63092	GNAS;Gnas	Guanine nucleotide-binding protein G(s) subunit alpha isoforms short;Guanine nucleotide-binding protein G(s) subunit alpha isoforms XLas	54718000	47604000	54718000	4.3444e+07	0.793963	-0.332857
O95336	PGLS	6-phosphogluconolactonase	12057000	10478000	12057000	9.56236e+06	0.793096	-0.334432
O43776	NARS	Asparagine--tRNA ligase, cytoplasmic	57021000	49501000	57021000	4.51753e+07	0.792257	-0.33596
P12956	XRCC6	X-ray repair cross-complementing protein 6	416420000	361320000	416420000	3.29745e+08	0.791858	-0.336687
P49915	GMPS	GMP synthase [glutamine-hydrolyzing]	77262000	66145000	77262000	6.03648e+07	0.7813	-0.356051
P07437	TUBB	Tubulin beta chain	781810000	667270000	781810000	6.0896e+08	0.77891	-0.360472
P43121	MCAM	Cell surface glycoprotein MUC18	57452000	48764000	57452000	4.45027e+07	0.774606	-0.368465
P30050	RPL12	60S ribosomal protein L12	90070000	76437000	90070000	6.97574e+07	0.77448	-0.3687
P61221	ABCE1	ATP-binding cassette sub-family E member 1	54648000	46302000	54648000	4.22558e+07	0.773236	-0.371018
P29992	GNA11	Guanine nucleotide-binding protein subunit alpha-11	26403000	22173000	26403000	2.02354e+07	0.766404	-0.383822
P09525	ANXA4	Annexin A4	50463000	42366000	50463000	3.86638e+07	0.766181	-0.384243
Q02809	PLOD1	Procollagen-lysine,2-oxoglutarate 5-dioxygenase 1	2715200000	2278500000	2715200000	2.07939e+09	0.765833	-0.384898
P47897	QARS	Glutamine--tRNA ligase	214730000	179920000	214730000	1.64197e+08	0.764669	-0.387092
P11142	Hspa8;HSPA8	Heat shock cognate 71 kDa protein	7388500000	6169400000	7388500000	5.63028e+09	0.762032	-0.392076
P31146	CORO1A;Coro1a	Coronin-1A	29245000	24387000	29245000	2.22559e+07	0.761016	-0.394002
Q9UN37	VPS4A;VPS4B;FIGNL1	Vacuolar protein sorting-associated protein 4A;Vacuolar protein sorting-associated protein 4B;Fidgetin-like protein 1	37978000	31574000	37978000	2.88149e+07	0.758725	-0.398351
P06396	GSN	Gelsolin	118380000	98337000	118380000	8.97437e+07	0.758098	-0.399543
Q96TA1	FAM129B	Niban-like protein 1	73166000	60694000	73166000	5.53902e+07	0.757048	-0.401544
Q12931	TRAP1	Heat shock protein 75 kDa, mitochondrial	22332000	18456000	22332000	1.68432e+07	0.754218	-0.406947
P13473	LAMP2	Lysosome-associated membrane glycoprotein 2	54449000	44972000	54449000	4.1042e+07	0.75377	-0.407803
Q16555	DPYSL2	Dihydropyrimidinase-related protein 2	111560000	91927000	111560000	8.38938e+07	0.752006	-0.411184
P38606	ATP6V1A	V-type proton ATPase catalytic subunit A	75728000	61791000	75728000	5.63913e+07	0.744656	-0.425354
Q9Y262	EIF3L	Eukaryotic translation initiation factor 3 subunit L	112320000	90966000	112320000	8.30168e+07	0.73911	-0.43614
Q99988	GDF15	Growth/differentiation factor 15	58644000	47378000	58644000	4.32378e+07	0.737293	-0.43969
P01834	IGKC	Ig kappa chain C region	54636000	44074000	54636000	4.02225e+07	0.736191	-0.441848
Q9Y490	TLN1	Talin-1	394260000	317880000	394260000	2.90102e+08	0.735813	-0.442589
Q13740	ALCAM;Alcam	CD166 antigen	76051000	60679000	76051000	5.53765e+07	0.728149	-0.457694
P54802	NAGLU	Alpha-N-acetylglucosaminidase;Alpha-N-acetylglucosaminidase 82 kDa form;Alpha-N-acetylglucosaminidase 77 kDa form	78138000	62271000	78138000	5.68293e+07	0.727295	-0.459388
P35475	IDUA	Alpha-L-iduronidase	41590000	32759000	41590000	2.98963e+07	0.718834	-0.47627
P13010	XRCC5	X-ray repair cross-complementing protein 5	158100000	124490000	158100000	1.13611e+08	0.718604	-0.476732
P63010	AP2B1	AP-2 complex subunit beta	138900000	109220000	138900000	9.96756e+07	0.717607	-0.478734
Q5VTE0	EEF1A1P5;EEF1A1;Eef1a1;EEF1A2;Eef1a2	Putative elongation factor 1-alpha-like 3;Elongation factor 1-alpha 1;Elongation factor 1-alpha 2	956860000	746330000	956860000	6.81111e+08	0.711819	-0.490418
P06493	CDK1	Cyclin-dependent kinase 1	79803000	61630000	79803000	5.62444e+07	0.70479	-0.504734
P38646	HSPA9	Stress-70 protein, mitochondrial	513210000	395060000	513210000	3.60537e+08	0.702514	-0.509402
O60462	NRP2	Neuropilin-2	74052000	56897000	74052000	5.1925e+07	0.701196	-0.51211
Q08380	LGALS3BP	Galectin-3-binding protein	4074400000	3127200000	4074400000	2.85392e+09	0.700453	-0.51364
Q92499	DDX1	ATP-dependent RNA helicase DDX1	30255000	23131000	30255000	2.11097e+07	0.697725	-0.51927
Q16181	SEPT7	Septin-7	62504000	47582000	62504000	4.3424e+07	0.694739	-0.525457
P21589	NT5E	5-nucleotidase	710560000	538880000	710560000	4.91789e+08	0.692115	-0.530917
Q15084	PDIA6	Protein disulfide-isomerase A6	165160000	124940000	165160000	1.14022e+08	0.690372	-0.534553
P55209	NAP1L1	Nucleosome assembly protein 1-like 1	193250000	146020000	193250000	1.3326e+08	0.689572	-0.536227
P02545	LMNA	Prelamin-A/C;Lamin-A/C	311630000	235350000	311630000	2.14784e+08	0.689226	-0.536951
O00391	QSOX1	Sulfhydryl oxidase 1	3475600000	2624500000	3475600000	2.39515e+09	0.689134	-0.537144
P23921	RRM1	Ribonucleoside-diphosphate reductase large subunit	19522000	14722000	19522000	1.34355e+07	0.688223	-0.539051
P35613	BSG	Basigin	60931000	45935000	60931000	4.19209e+07	0.688006	-0.539507
O43854	EDIL3	EGF-like repeat and discoidin I-like domain-containing protein 3	3886500000	2904200000	3886500000	2.65041e+09	0.681953	-0.552255
P07900	HSP90AA1;Hsp90aa1	Heat shock protein HSP 90-alpha	2380300000	1772600000	2380300000	1.6177e+09	0.67962	-0.557201
Q9BR76	CORO1B	Coronin-1B	76895000	57256000	76895000	5.22526e+07	0.679532	-0.557387
Q99816	TSG101;Tsg101	Tumor susceptibility gene 101 protein	71007000	52818000	71007000	4.82024e+07	0.67884	-0.558856
P12268	IMPDH2	Inosine-5-monophosphate dehydrogenase 2	108110000	80000000	108110000	7.30091e+07	0.675322	-0.566352
Q15019	SEPT2	Septin-2	18263000	13505000	18263000	1.23248e+07	0.674853	-0.567354
Q9Y3I0	RTCB	tRNA-splicing ligase RtcB homolog	26841000	19834000	26841000	1.81008e+07	0.67437	-0.568387
