# Supplementary material for: Small extracellular vesicles from the human endothelial cell line EA.hy 926 exert a self-cell activation and modulate DENV-2 genome replication and infection in naïve endothelial cells
Source: PLoS One. 2024 Sep 26;19(9):e0310735. doi: 10.1371/journal.pone.0310735 (PMC11426460; doi:10.1371/journal.pone.0310735)
Supplement: S2 Table — (XLSX) [file pone.0310735.s007.xlsx]

## Sheet: Hoja1
	sEVs-NIC				sEVs-IC				WL-IC				WL-NIC
	Name	Read count	RPM		Name	Read count	RPM		Name	Read count	RPM		Name	Read count	RPM
	hsa-miR-100-5p	3215569	129224		hsa-miR-100-5p	2113845	87945.3		hsa-miR-4485-3p	14218	356.284		hsa-miR-21-5p	5342	340.159
	hsa-miR-99b-5p	1910207	76772.2		hsa-miR-99b-5p	1109598	46168.6		hsa-miR-100-5p	10198	255.548		hsa-miR-4485-3p	4336	276.101
	hsa-miR-10b-5p	385035	15473.1		hsa-miR-191-5p	348320	14493		hsa-miR-21-5p	7691	192.726		hsa-miR-191-5p	3913	249.166
	hsa-miR-191-5p	357012	14348.5		hsa-miR-10b-5p	288887	12018.4		hsa-miR-10b-5p	4275	107.126		hsa-miR-30a-5p	2695	171.608
	hsa-miR-21-5p	157701	6338.08		hsa-miR-21-5p	144958	6031.47		hsa-miR-99b-5p	3686	92.3662		hsa-miR-100-5p	2572.5	163.808
	hsa-miR-22-3p	108414	4357.21		hsa-miR-22-3p	94000	3911.19		hsa-miR-191-5p	3656	91.6144		hsa-miR-9901	1477	94.0501
	hsa-miR-151a-3p	69556	2795.49		hsa-miR-151a-3p	63054	2623.58		hsa-miR-30a-5p	2354	58.988		hsa-miR-181a-5p	1069	68.0701
	hsa-miR-10a-5p	68680	2758.68		hsa-miR-10a-5p	50874	2114.87		hsa-miR-22-3p	2346	58.7876		hsa-miR-10b-5p	907	57.7545
	hsa-miR-501-3p	66344	2665.82		hsa-miR-30a-5p	46055	1915.84		hsa-miR-10a-5p	2281	57.1588		hsa-miR-92a-3p	723.5	46.0699
	hsa-miR-486-5p	119290	2507.81		hsa-miR-486-5p	74634	1638.87		hsa-miR-126-5p	1851	46.3836		hsa-miR-10a-5p	690.5	43.9686
	hsa-miR-30a-5p	49629	1994.29		hsa-miR-126-5p	33697	1402.08		hsa-miR-221-3p	1745	43.7273		hsa-miR-7704	620	39.4794
	hsa-miR-92b-3p	40101	1611.55		hsa-miR-501-3p	32738	1361.86		hsa-miR-21-3p	1561	39.1165		hsa-miR-182-5p	589	37.5054
	hsa-miR-126-5p	35027	1407.75		hsa-miR-92b-3p	29669	1234.31		hsa-miR-663a	1440	36.0844		hsa-miR-222-3p	570	36.2956
	hsa-miR-221-3p	30239	1215.32		hsa-miR-181a-5p	54144	1126.42		hsa-miR-181a-5p	1395	34.9568		hsa-miR-622	408	25.98
	hsa-miR-181a-5p	54945	1104.13		hsa-miR-221-3p	23233	966.688		hsa-miR-27b-3p	1335.17	33.4575		hsa-miR-151a-3p	383	24.3881
	hsa-miR-423-5p	20456	822.137		hsa-miR-423-5p	16737	696.4		hsa-miR-151a-3p	1318	33.0273		hsa-miR-99b-5p	380	24.197
	hsa-miR-99a-5p	16685	659.607		hsa-miR-92a-3p	32382	688.973		hsa-miR-92a-3p	1229	30.7971		hsa-miR-221-3p	376	23.9423
	hsa-miR-92a-3p	31762	652.54		hsa-miR-182-5p	15510	645.347		hsa-miR-12136	1115.5	27.9529		hsa-miR-125a-5p	370	23.5603
	hsa-miR-27b-3p	16209	637.843		hsa-miR-27b-3p	14299	581.228		hsa-miR-92b-3p	817	20.4729		hsa-miR-30e-5p	339	21.5863
	hsa-miR-151a-5p	15123	599.12		hsa-miR-151a-5p	13652	562.837		hsa-miR-151a-5p	815	20.4228		hsa-miR-30d-5p	324	20.6312
	hsa-miR-182-5p	14487	582.24		hsa-miR-127-3p	12234	509.037		hsa-miR-127-3p	756	18.9443		hsa-miR-181b-5p	186.5	11.8757
	hsa-miR-320a-3p	20384	540.715		hsa-miR-99a-5p	11191	457.36		hsa-miR-26a-5p	611	15.3108		hsa-miR-12136	154.5	9.83801
	hsa-miR-127-3p	12437	499.849		hsa-miR-222-3p	10815	449.995		hsa-miR-3651	598	14.9851		hsa-miR-423-3p	135	8.59632
	hsa-miR-222-3p	11432	459.458		hsa-miR-320a-3p	15333	366.728		hsa-miR-27a-3p	521.17	13.0597		hsa-miR-21-3p	129	8.21426
	hsa-miR-183-5p	10663	428.551		hsa-miR-192-5p	8286	344.767		hsa-miR-3182	513	12.8551		hsa-miR-103a-3p	115.33	7.34401
	hsa-miR-192-5p	9066	364.267		hsa-miR-183-5p	7988	332.368		hsa-miR-182-5p	512	12.83		hsa-miR-107	115.33	7.34401
	hsa-miR-181b-5p	15568	313.365		hsa-miR-181b-5p	14655	306.266		hsa-miR-192-5p	403	10.0986		hsa-miR-92b-3p	106	6.7497
	hsa-miR-28-3p	7177	288.447		hsa-miR-28-3p	7348	305.739		hsa-miR-222-3p	391	9.79793		hsa-miR-423-5p	106	6.7497
	hsa-miR-410-3p	5288	212.527		hsa-miR-186-5p	5522	229.762		hsa-miR-125a-5p	342	8.57006		hsa-miR-146b-5p	105	6.68602
	hsa-miR-130a-3p	5081	204.208		hsa-miR-21-3p	5260	218.86		hsa-miR-423-3p	330	8.26935		hsa-miR-221-5p	100	6.36764
	hsa-miR-378a-3p	5163	203.886		hsa-miR-378a-3p	5313	216.707		hsa-miR-126-3p	319	7.99371		hsa-miR-1248	99	6.30396
	hsa-miR-186-5p	4647	186.765		hsa-miR-410-3p	4582	190.65		hsa-miR-3654	317	7.94359		hsa-miR-10394-3p	85	5.4125
	hsa-miR-21-3p	4552	182.947		hsa-miR-27a-3p	4608	178.001		hsa-miR-30e-5p	303	7.59277		hsa-miR-10395-5p	78	4.96676
	hsa-miR-30d-5p	4386	176.075		hsa-miR-26a-5p	7902	164.395		hsa-miR-31-5p	267	6.69066		hsa-miR-4516	71	4.52103
	hsa-miR-4485-3p	4305	173.02		hsa-miR-130a-3p	3707	154.242		hsa-miR-103a-3p	261	6.54031		hsa-miR-127-3p	61	3.88426
	hsa-miR-27a-3p	4350	161.264		hsa-miR-30d-5p	3585	148.979		hsa-miR-622	260	6.51525		hsa-miR-301a-3p	58	3.69323
	hsa-miR-26a-5p	8012	161.003		hsa-miR-4485-3p	3131	130.276		hsa-miR-30d-5p	258	6.46513		hsa-miR-93-5p	50	3.18382
	hsa-miR-423-3p	3514	141.229		hsa-miR-25-3p	2815	117.128		hsa-miR-25-3p	230	5.76349		hsa-miR-155-5p	49	3.12014
	hsa-let-7a-5p	10058	135.225		hsa-miR-423-3p	2722	113.258		hsa-miR-181b-5p	229	5.73843		hsa-miR-140-3p	44	2.80176
	hsa-miR-25-3p	3357	134.92		hsa-miR-125a-5p	2693	112.051		hsa-miR-378a-3p	210.5	5.27484		hsa-miR-148b-3p	43	2.73809
	hsa-miR-125b-1-3p	3310	133.031		hsa-miR-146b-5p	2562	106.601		hsa-miR-28-3p	210	5.26232		hsa-miR-126-3p	42	2.67441
	hsa-miR-24-3p	5932	119.205		hsa-let-7a-5p	7448	104.427		hsa-let-7i-5p	199	4.98667		hsa-miR-30c-5p	41.5	2.64257
	hsa-miR-125a-5p	2954	118.723		hsa-let-7i-5p	2457	102.232		hsa-miR-16-5p	188.5	4.72355		hsa-miR-3609	39	2.48338
	hsa-miR-320b	9641	106.413		hsa-miR-320b	9015	101.412		hsa-miR-7704	180	4.51056		hsa-miR-186-5p	37	2.35603
	hsa-miR-146b-5p	2539	102.044		hsa-miR-143-3p	2313	96.2403		hsa-miR-186-5p	170	4.25997		hsa-miR-192-5p	36	2.29235
	hsa-miR-103a-3p	5575	100.838		hsa-miR-30e-5p	2261	93.827		hsa-miR-7977	162	4.0595		hsa-miR-425-5p	36	2.29235
	hsa-miR-143-3p	2313	92.9606		hsa-miR-125b-1-3p	2255	93.827		hsa-miR-9901	162	4.0595		hsa-miR-181c-5p	36	2.29235
	hsa-miR-584-5p	2253	90.5492		hsa-miR-24-3p	4095	85.1932		hsa-miR-29a-3p	130	3.25762		hsa-miR-125b-5p	35	2.22867
	hsa-miR-30e-5p	2186	87.7359		hsa-miR-584-5p	1958	81.4693		hsa-miR-24-3p	125.5	3.14486		hsa-let-7i-5p	30	1.91029
	hsa-miR-30a-3p	2131	85.646		hsa-miR-16-5p	3645	75.8313		hsa-let-7a-5p	122.18	3.06175		hsa-miR-10393-3p	26	1.65559
	hsa-miR-500a-3p	2050	81.7877		hsa-miR-30a-3p	1810	75.3112		hsa-miR-1248	121	3.0321		hsa-miR-1307-3p	24	1.52823
	hsa-let-7i-5p	2020	81.1848		hsa-miR-500a-3p	1773	73.1892		hsa-miR-143-3p	119	2.98198		hsa-miR-7974	24	1.52823
	hsa-let-7f-5p	3499	72.3295		hsa-miR-103a-3p	3976	71.8785		hsa-miR-1973	110	2.75645		hsa-miR-26a-5p	21	1.3372
	hsa-miR-409-3p	1721	69.1679		hsa-miR-221-5p	1607	66.8647		hsa-miR-10394-5p	110	2.75645		hsa-miR-100-3p	21	1.3372
	hsa-miR-155-5p	1682	67.6004		hsa-miR-409-3p	1581	65.7829		hsa-miR-423-5p	110	2.75645		hsa-miR-502-3p	19	1.20985
	hsa-miR-379-5p	1624	65.2694		hsa-miR-126-3p	1570	65.3252		hsa-let-7f-5p	108	2.70633		hsa-miR-500a-3p	19	1.20985
	hsa-miR-16-5p	3134	62.9785		hsa-miR-155-5p	1524	63.4112		hsa-miR-411-5p	99	2.48081		hsa-miR-25-3p	19	1.20985
	hsa-miR-31-5p	1552	62.3757		hsa-miR-125b-2-3p	1497	62.2878		hsa-miR-146b-5p	95	2.38057		hsa-miR-183-5p	19	1.20985
	hsa-miR-221-5p	1430	57.4724		hsa-let-7f-5p	2901	61.5805		hsa-miR-320a-3p	85.62	2.1455		hsa-miR-130b-3p	19	1.20985
	hsa-miR-126-3p	1428	57.392		hsa-miR-31-5p	1332	55.4224		hsa-miR-99a-5p	81	2.02975		hsa-miR-663a	18	1.14618
	hsa-miR-381-3p	1342	53.9357		hsa-miR-381-3p	1086	45.1867		hsa-miR-107	78	1.95457		hsa-miR-138-5p	17.5	1.11434
	hsa-miR-484	1341	53.8955		hsa-miR-128-3p	2127	44.9371		hsa-miR-93-5p	77	1.92952		hsa-miR-504-5p	17	1.0825
	hsa-miR-125b-2-3p	1331	53.4936		hsa-let-7e-5p	1066	44.2298		hsa-miR-140-3p	76	1.90446		hsa-miR-28-3p	17	1.0825
	hsa-miR-411-5p	1229	49.3941		hsa-miR-23a-3p	1122	42.9607		hsa-miR-410-3p	73	1.82928		hsa-miR-4488	17	1.0825
	hsa-miR-23a-3p	1245	45.1942		hsa-miR-93-5p	999	41.5668		hsa-miR-125b-5p	72.5	1.81675		hsa-miR-31-5p	17	1.0825
	hsa-miR-128-3p	2211	44.4306		hsa-miR-140-3p	968	40.277		hsa-miR-23a-3p	72.5	1.81675		hsa-miR-320a-3p	16.69	1.06249
	hsa-let-7e-5p	1035	41.4766		hsa-miR-29a-3p	923	38.4046		hsa-miR-148b-3p	72	1.80422		hsa-miR-10395-3p	16	1.01882
	hsa-miR-130b-3p	1013	40.713		hsa-miR-130b-3p	907	37.7388		hsa-miR-381-3p	72	1.80422		hsa-miR-767-5p	16	1.01882
	hsa-miR-125b-5p	2020	40.5924		hsa-miR-484	813	33.8276		hsa-miR-501-3p	71	1.77916		hsa-miR-4284	15	0.955146
	hsa-miR-7706	1008	40.512		hsa-miR-411-5p	799	33.2451		hsa-miR-183-5p	70	1.75411		hsa-miR-22-3p	15	0.955146
	hsa-miR-652-3p	990	39.7886		hsa-let-7c-5p	788	31.0128		hsa-miR-181c-5p	70	1.75411		hsa-miR-17-5p	14	0.89147
	hsa-let-7c-5p	989	36.6678		hsa-miR-125b-5p	1454	30.9775		hsa-miR-221-5p	69	1.72905		hsa-miR-106a-5p	14	0.89147
	hsa-miR-29a-3p	902	36.2518		hsa-miR-181a-2-3p	736	30.6238		hsa-miR-10394-3p	67	1.67893		hsa-miR-181d-5p	14	0.89147
	hsa-miR-140-3p	785	31.5495		hsa-miR-7706	666	27.7112		hsa-let-7e-5p	64	1.60375		hsa-miR-29a-3p	14	0.89147
	hsa-miR-93-5p	774	31.1074		hsa-miR-148b-3p	652	27.1287		hsa-miR-34a-5p	60	1.50352		hsa-miR-409-3p	14	0.89147
	hsa-miR-107	1963	28.5754		hsa-miR-652-3p	635	26.4213		hsa-miR-4516	57	1.42834		hsa-miR-432-5p	14	0.89147
	hsa-miR-181a-2-3p	694	27.8922		hsa-miR-379-5p	623	25.922		hsa-miR-584-5p	57	1.42834		hsa-miR-421	13	0.827793
	hsa-miR-128-1-5p	659	26.4855		hsa-miR-26b-5p	616	25.6308		hsa-let-7g-5p	54	1.35317		hsa-miR-3651	13	0.827793
	hsa-miR-629-5p	639	25.6817		hsa-miR-30e-3p	545	22.6766		hsa-miR-484	54	1.35317		hsa-miR-4508	12	0.764117
	hsa-miR-181c-5p	602	24.1947		hsa-miR-107	1583	22.5102		hsa-miR-125b-1-3p	54	1.35317		hsa-miR-342-3p	12	0.764117
	hsa-miR-30e-3p	576	23.1497		hsa-miR-128-1-5p	540	22.4685		hsa-miR-301a-3p	53	1.32811		hsa-miR-4426	12	0.764117
	hsa-miR-432-5p	569	22.8684		hsa-miR-345-5p	514	21.3867		hsa-let-7c-5p	45.85	1.14894		hsa-miR-139-5p	12	0.764117
	hsa-miR-425-5p	543	21.8234		hsa-miR-425-5p	513	21.3451		hsa-miR-769-5p	45	1.12764		hsa-miR-34a-5p	12	0.764117
	hsa-miR-744-5p	543	21.8234		hsa-miR-432-5p	503	20.929		hsa-miR-30a-3p	44	1.10258		hsa-miR-301b-3p	12	0.764117
	hsa-miR-1307-3p	529	21.2608		hsa-miR-320c	3140	19.9637		hsa-miR-130a-3p	44	1.10258		hsa-miR-24-3p	11	0.700441
	hsa-miR-342-3p	523	21.0196		hsa-miR-30c-5p	953	19.8264		hsa-miR-128-3p	42	1.05246		hsa-miR-224-5p	11	0.700441
	hsa-miR-148b-3p	522	20.9794		hsa-miR-532-5p	476	19.8056		hsa-miR-409-3p	42	1.05246		hsa-miR-7705	11	0.700441
	hsa-miR-320c	3158	19.789		hsa-miR-106b-3p	415	17.2675		hsa-miR-26b-5p	41	1.0274		hsa-miR-320b	10.69	0.680428
	hsa-miR-100-3p	487	19.5728		hsa-miR-769-5p	406	16.893		hsa-miR-532-5p	41	1.0274		hsa-miR-486-5p	10.5	0.668602
	hsa-miR-30c-5p	952	19.1307		hsa-miR-101-3p	803	16.7058		hsa-miR-1291	38	0.952228		hsa-miR-4709-5p	10	0.636764
	hsa-miR-345-5p	459	18.4474		hsa-miR-342-3p	401	16.685		hsa-miR-155-5p	37	0.92717		hsa-miR-148b-5p	10	0.636764
	hsa-miR-26b-5p	445	17.8848		hsa-miR-99b-3p	387	16.1025		hsa-miR-345-5p	35	0.877053		hsa-miR-874-3p	10	0.636764
	hsa-miR-101-3p	884	17.7642		hsa-miR-138-1-3p	384	15.9776		hsa-miR-125b-2-3p	35	0.877053		hsa-miR-23a-3p	10	0.636764
	hsa-miR-320d	2784	16.5771		hsa-miR-181c-5p	383	15.936		hsa-miR-195-5p	30	0.751759		hsa-miR-664b-5p	10	0.636764
	hsa-miR-138-1-3p	412	16.5585		hsa-miR-1307-5p	382	15.8944		hsa-miR-181a-2-3p	30	0.751759		hsa-miR-7706	9	0.573088
	hsa-miR-99b-3p	395	15.8752		hsa-miR-744-5p	374	15.5615		hsa-miR-106b-3p	29	0.726701		hsa-miR-20a-5p	9	0.573088
	hsa-miR-15a-5p	369	14.8303		hsa-miR-301a-3p	350	14.5629		hsa-miR-612	29	0.726701		hsa-miR-3195	9	0.573088
	hsa-miR-139-5p	362	14.549		hsa-miR-424-3p	336	13.9804		hsa-miR-497-5p	28	0.701642		hsa-miR-130a-3p	9	0.573088
	hsa-miR-361-5p	359	14.4284		hsa-miR-629-5p	334	13.8972		hsa-miR-425-5p	28	0.701642		hsa-miR-660-5p	9	0.573088
	hsa-miR-301a-3p	352	14.1471		hsa-miR-877-5p	329	13.6892		hsa-miR-652-3p	27	0.676583		hsa-miR-27a-3p	9	0.573088
	hsa-miR-181a-3p	350	14.0667		hsa-miR-139-5p	329	13.6892		hsa-miR-1307-5p	27	0.676583		hsa-miR-6516-3p	9	0.573088
	hsa-miR-877-5p	331	13.3031		hsa-miR-361-5p	320	13.3147		hsa-miR-101-3p	26	0.651525		hsa-miR-16-5p	8.5	0.54125
	hsa-let-7b-5p	370	13.2669		hsa-miR-100-3p	277	11.5255		hsa-miR-7705	26	0.651525		hsa-miR-941	7.76	0.494429
	hsa-miR-1307-5p	327	13.1423		hsa-miR-421	273	11.3591		hsa-miR-1307-3p	25	0.626466		hsa-miR-589-5p	7	0.445735
	hsa-miR-340-5p	320	12.861		hsa-let-7g-5p	271	11.2759		hsa-miR-181a-3p	25	0.626466		hsa-miR-454-3p	7	0.445735
	hsa-miR-532-5p	316	12.7002		hsa-miR-340-5p	265	11.0262		hsa-miR-138-5p	22.5	0.563819		hsa-miR-10394-5p	7	0.445735
	hsa-miR-421	314	12.6198		hsa-miR-589-5p	261	10.8598		hsa-miR-9985	21.67	0.542937		hsa-miR-4454	7	0.445735
	hsa-miR-769-5p	312	12.5394		hsa-miR-941	4119	10.0815		hsa-miR-3609	21	0.526232		hsa-miR-501-3p	7	0.445735
	hsa-miR-6892-5p	306	12.2983		hsa-miR-374a-5p	241	10.0276		hsa-miR-7706	21	0.526232		hsa-miR-320c	6.69	0.425722
	hsa-miR-874-3p	277	11.1328		hsa-miR-660-5p	241	10.0276		hsa-miR-887-5p	21	0.526232		hsa-miR-28-5p	6	0.382058
	hsa-miR-106b-3p	271	10.8916		hsa-miR-139-3p	239	9.94441		hsa-miR-500a-3p	21	0.526232		hsa-miR-1291	6	0.382058
	hsa-miR-181d-5p	270	10.8514		hsa-miR-1307-3p	238	9.9028		hsa-miR-224-5p	21	0.526232		hsa-miR-1246	6	0.382058
	hsa-miR-424-3p	263	10.5701		hsa-miR-3176	232	9.65315		hsa-miR-340-5p	21	0.526232		hsa-miR-664a-5p	6	0.382058
	hsa-miR-589-5p	262	10.5299		hsa-miR-125a-3p	229	9.52833		hsa-miR-196b-5p	20	0.501173		hsa-miR-612	6	0.382058
	hsa-miR-224-5p	260	10.4495		hsa-miR-1180-3p	218	9.07064		hsa-miR-421	20	0.501173		hsa-miR-4746-5p	6	0.382058
	hsa-miR-27a-5p	243	9.76629		hsa-miR-181d-5p	211	8.7239		hsa-miR-100-3p	20	0.501173		hsa-miR-152-3p	6	0.382058
	hsa-miR-941	4097	9.68591		hsa-miR-767-5p	194	8.07203		hsa-miR-130b-3p	20	0.501173		hsa-let-7e-5p	6	0.382058
	hsa-miR-17-5p	236	9.48496		hsa-miR-196b-5p	192	7.98882		hsa-miR-30c-5p	18.5	0.463585		hsa-miR-877-5p	6	0.382058
	hsa-miR-4449	234	9.40458		hsa-miR-224-5p	190	7.9056		hsa-miR-4284	18	0.451056		hsa-miR-23b-3p	6	0.382058
	hsa-miR-30b-5p	228	9.16343		hsa-miR-874-3p	190	7.9056		hsa-miR-19b-3p	17	0.425997		hsa-miR-431-3p	6	0.382058
	hsa-miR-136-3p	227	9.12324		hsa-miR-654-3p	188	7.82238		hsa-miR-15b-5p	17	0.425997		hsa-miR-5047	6	0.382058
	hsa-miR-665	222	8.92229		hsa-miR-17-5p	187	7.78077		hsa-miR-744-5p	17	0.425997		hsa-miR-887-5p	5	0.318382
	hsa-miR-151b	432	8.68115		hsa-miR-20a-5p	183	7.61434		hsa-miR-30b-5p	17	0.425997		hsa-miR-887-3p	5	0.318382
	hsa-miR-134-5p	213	8.56058		hsa-miR-665	178	7.4063		hsa-miR-27a-5p	16	0.400938		hsa-miR-222-5p	5	0.318382
	hsa-miR-196b-5p	213	8.56058		hsa-miR-181a-3p	177	7.36469		hsa-miR-6516-3p	16	0.400938		hsa-miR-3176	5	0.318382
	hsa-miR-92a-1-5p	205	8.23905		hsa-miR-28-5p	174	7.23987		hsa-miR-767-5p	16	0.400938		hsa-miR-125b-2-3p	5	0.318382
	hsa-miR-3176	204	8.19886		hsa-miR-760	173	7.19826		hsa-miR-660-5p	16	0.400938		hsa-miR-3654	5	0.318382
	hsa-miR-23b-3p	324	8.17877		hsa-miR-887-3p	168	6.99021		hsa-miR-5100	16	0.400938		hsa-miR-27a-5p	5	0.318382
	hsa-miR-1180-3p	203	8.15867		hsa-miR-15a-5p	165	6.86539		hsa-miR-4484	16	0.400938		hsa-miR-99a-5p	5	0.318382
	hsa-miR-30c-2-3p	196	7.87734		hsa-miR-374a-3p	163	6.78217		hsa-miR-30e-3p	16	0.400938		hsa-let-7f-5p	4.5	0.286544
	hsa-miR-767-5p	193	7.75677		hsa-miR-493-5p	162	6.74056		hsa-miR-134-5p	15	0.37588		hsa-let-7a-5p	4	0.254706
	hsa-miR-139-3p	192	7.71658		hsa-miR-23b-3p	251	6.71976		hsa-miR-181d-5p	15	0.37588		hsa-let-7c-5p	4	0.254706
	hsa-miR-28-5p	192	7.71658		hsa-let-7b-5p	182	6.6407		hsa-let-7b-5p	14.6	0.365856		hsa-miR-4700-3p	4	0.254706
	hsa-miR-197-5p	191	7.67639		hsa-miR-671-3p	155	6.44931		hsa-miR-23b-3p	14.5	0.36335		hsa-let-7b-5p	4	0.254706
	hsa-miR-431-3p	185	7.43524		hsa-miR-184	153	6.36609		hsa-miR-151b	14	0.350821		hsa-miR-1307-5p	4	0.254706
	hsa-miR-760	182	7.31467		hsa-miR-370-3p	148	6.15805		hsa-miR-1275	14	0.350821		hsa-miR-4433b-5p	4	0.254706
	hsa-miR-125a-3p	173	6.95296		hsa-miR-148a-3p	146	6.07483		hsa-miR-5701	13.25	0.332027		hsa-miR-126-5p	4	0.254706
	hsa-miR-144-5p	161	6.47067		hsa-miR-409-5p	144	5.99161		hsa-miR-4492	13	0.325762		hsa-miR-10396b-5p	3.75	0.238787
	hsa-miR-185-5p	152	6.10896		hsa-miR-151b	266	5.86679		hsa-miR-431-5p	13	0.325762		hsa-miR-370-3p	3	0.191029
	hsa-miR-181c-3p	151	6.06877		hsa-miR-92a-1-5p	141	5.86679		hsa-miR-574-3p	12	0.300704		hsa-miR-4700-5p	3	0.191029
	hsa-miR-132-3p	146	5.86781		hsa-miR-6892-5p	133	5.53392		hsa-miR-665	12	0.300704		hsa-miR-30a-3p	3	0.191029
	hsa-let-7g-5p	148	5.81423		hsa-miR-30c-2-3p	133	5.53392		hsa-miR-891a-5p	12	0.300704		hsa-miR-6745	3	0.191029
	hsa-miR-152-3p	143	5.74724		hsa-miR-3177-3p	130	5.40909		hsa-miR-671-3p	12	0.300704		hsa-miR-378a-3p	3	0.191029
	hsa-miR-20a-5p	141	5.66686		hsa-miR-222-5p	129	5.36749		hsa-miR-210-3p	11	0.275645		hsa-miR-132-3p	3	0.191029
	hsa-miR-1468-5p	141	5.66686		hsa-miR-27a-5p	127	5.28427		hsa-miR-17-3p	11	0.275645		hsa-miR-484	3	0.191029
	hsa-miR-370-3p	137	5.5061		hsa-miR-7-5p	375	5.20105		hsa-miR-342-3p	11	0.275645		hsa-miR-139-3p	3	0.191029
	hsa-miR-374b-5p	132	5.30515		hsa-miR-431-3p	124	5.15944		hsa-miR-106b-5p	11	0.275645		hsa-miR-652-3p	3	0.191029
	hsa-miR-324-3p	132	5.30515		hsa-miR-30b-5p	118	4.90979		hsa-miR-15a-5p	10	0.250586		hsa-miR-26b-5p	3	0.191029
	hsa-miR-377-3p	131	5.26496		hsa-miR-15b-5p	115	4.78497		hsa-miR-3195	10	0.250586		hsa-miR-29b-3p	2.5	0.159191
	hsa-miR-374a-3p	131	5.26496		hsa-miR-1910-5p	112	4.66014		hsa-miR-431-3p	10	0.250586		hsa-miR-19a-3p	2	0.127353
	hsa-miR-660-5p	129	5.18457		hsa-miR-3679-5p	108	4.49371		hsa-miR-301b-3p	10	0.250586		hsa-miR-125b-1-3p	2	0.127353
	hsa-miR-671-3p	128	5.14438		hsa-miR-4745-5p	105	4.36888		hsa-miR-664a-5p	10	0.250586		hsa-miR-718	2	0.127353
	hsa-miR-15b-5p	126	5.064		hsa-miR-455-3p	103	4.28567		hsa-miR-486-5p	9	0.225528		hsa-miR-3652	2	0.127353
	hsa-miR-7-5p	363	4.86305		hsa-miR-134-5p	102	4.24406		hsa-miR-148b-5p	9	0.225528		hsa-miR-34c-5p	2	0.127353
	hsa-miR-542-3p	120	4.82286		hsa-miR-301b-3p	100	4.16084		hsa-miR-136-3p	9	0.225528		hsa-miR-582-3p	2	0.127353
	hsa-miR-887-3p	120	4.82286		hsa-miR-654-5p	96	3.99441		hsa-miR-374a-5p	9	0.225528		hsa-miR-25-5p	2	0.127353
	hsa-miR-19b-3p	233	4.68219		hsa-miR-361-3p	96	3.99441		hsa-miR-28-5p	9	0.225528		hsa-miR-27b-3p	2	0.127353
	hsa-miR-1910-5p	116	4.6621		hsa-miR-365b-5p	95	3.9528		hsa-miR-1260b	8.5	0.212998		hsa-miR-93-3p	2	0.127353
	hsa-miR-34a-5p	114	4.58172		hsa-miR-146a-5p	93	3.86958		hsa-miR-24-2-5p	8.5	0.212998		hsa-miR-874-5p	2	0.127353
	hsa-miR-1304-3p	113	4.54153		hsa-miR-136-3p	91	3.78637		hsa-miR-8065	8	0.200469		hsa-miR-4737	2	0.127353
	hsa-miR-3605-5p	110	4.42096		hsa-miR-148b-5p	89	3.70315		hsa-miR-887-3p	8	0.200469		hsa-miR-935	2	0.127353
	hsa-miR-409-5p	110	4.42096		hsa-miR-96-5p	87	3.61993		hsa-miR-128-1-5p	8	0.200469		hsa-miR-888-5p	2	0.127353
	hsa-miR-9985	320	4.30038		hsa-miR-431-5p	87	3.61993		hsa-miR-4709-5p	8	0.200469		hsa-miR-361-3p	2	0.127353
	hsa-miR-365a-5p	103	4.13962		hsa-miR-185-5p	86	3.57832		hsa-miR-7974	8	0.200469		hsa-miR-6894-5p	2	0.127353
	hsa-miR-4677-3p	101	4.05924		hsa-miR-4449	86	3.57832		hsa-miR-432-5p	8	0.200469		hsa-miR-152-5p	2	0.127353
	hsa-miR-433-3p	101	4.05924		hsa-miR-891a-5p	84	3.49511		hsa-miR-17-5p	7	0.175411		hsa-miR-6839-5p	2	0.127353
	hsa-miR-3177-3p	99	3.97886		hsa-miR-144-5p	82	3.41189		hsa-miR-4426	7	0.175411		hsa-miR-409-5p	2	0.127353
	hsa-miR-431-5p	99	3.97886		hsa-miR-378c	186	3.38068		hsa-miR-374b-5p	7	0.175411		hsa-miR-335-5p	2	0.127353
	hsa-miR-500b-3p	111	3.95876		hsa-miR-497-5p	80	3.32867		hsa-miR-361-3p	7	0.175411		hsa-miR-4680-5p	2	0.127353
	hsa-miR-654-3p	98	3.93867		hsa-let-7d-5p	85	3.31827		hsa-miR-504-5p	7	0.175411		hsa-miR-6892-5p	2	0.127353
	hsa-miR-17-3p	96	3.85829		hsa-miR-195-5p	79	3.28707		hsa-miR-493-3p	7	0.175411		hsa-miR-532-5p	2	0.127353
	hsa-miR-378c	180	3.61715		hsa-miR-9985	231	3.20385		hsa-miR-455-3p	7	0.175411		hsa-miR-7154-3p	2	0.127353
	hsa-miR-365b-5p	90	3.61715		hsa-miR-452-5p	77	3.20385		hsa-miR-874-3p	7	0.175411		hsa-miR-769-5p	2	0.127353
	hsa-miR-376c-3p	90	3.61715		hsa-miR-455-5p	74	3.07902		hsa-miR-877-5p	7	0.175411		hsa-miR-134-5p	2	0.127353
	hsa-miR-891a-5p	87	3.49657		hsa-miR-197-5p	73	3.03741		hsa-miR-1180-3p	7	0.175411		hsa-miR-99b-3p	2	0.127353
	hsa-miR-331-5p	85	3.41619		hsa-miR-335-3p	73	3.03741		hsa-miR-139-5p	7	0.175411		hsa-miR-24-2-5p	2	0.127353
	hsa-miR-487b-3p	85	3.41619		hsa-miR-889-3p	71	2.9542		hsa-miR-99b-3p	7	0.175411		hsa-miR-99a-3p	2	0.127353
	hsa-miR-452-5p	85	3.41619		hsa-miR-3614-5p	71	2.9542		hsa-miR-3916	7	0.175411		hsa-let-7g-5p	2	0.127353
	hsa-miR-301b-3p	84	3.376		hsa-miR-454-3p	71	2.9542		hsa-miR-19a-3p	7	0.175411		hsa-miR-128-3p	1.5	0.0955146
	hsa-miR-16-2-3p	83	3.33581		hsa-miR-1304-3p	70	2.91259		hsa-miR-941	6.65	0.166566		hsa-miR-196a-5p	1	0.0636764
	hsa-miR-10394-3p	81	3.25543		hsa-miR-1468-5p	66	2.74616		hsa-miR-378c	6.5	0.162881		hsa-miR-18a-5p	1	0.0636764
	hsa-miR-374a-5p	81	3.25543		hsa-miR-451a	66	2.74616		hsa-miR-409-5p	6	0.150352		hsa-miR-374b-5p	1	0.0636764
	hsa-miR-30c-1-3p	80	3.21524		hsa-miR-369-3p	64	2.66294		hsa-miR-222-5p	6	0.150352		hsa-miR-18b-5p	1	0.0636764
	hsa-miR-574-3p	79	3.17505		hsa-miR-3677-3p	63	2.62133		hsa-miR-589-5p	6	0.150352		hsa-miR-374c-5p	1	0.0636764
	hsa-miR-193b-3p	79	3.17505		hsa-miR-615-3p	61	2.53811		hsa-miR-125a-3p	6	0.150352		hsa-miR-215-5p	1	0.0636764
	hsa-miR-455-5p	79	3.17505		hsa-miR-628-3p	60	2.49651		hsa-miR-424-3p	6	0.150352		hsa-miR-4492	1	0.0636764
	hsa-miR-1296-5p	79	3.17505		hsa-miR-19b-3p	117	2.43409		hsa-miR-132-3p	6	0.150352		hsa-miR-10401-3p	0.62	0.0397978
	hsa-miR-193a-5p	78	3.13486		hsa-miR-196a-5p	89	2.43409		hsa-miR-10527-5p	6	0.150352		hsa-miR-6724-5p	0.32	0.0204674
	hsa-miR-7704	78	3.13486		hsa-miR-193b-3p	56	2.33007		hsa-miR-493-5p	6	0.150352		hsa-miR-320d	0.29	0.0181933
	hsa-miR-493-3p	75	3.01429		hsa-miR-335-5p	56	2.33007		hsa-miR-582-3p	6	0.150352
	hsa-miR-1915-5p	73	2.93391		hsa-miR-625-3p	55	2.28846		hsa-miR-654-3p	6	0.150352
	hsa-miR-625-3p	73	2.93391		hsa-miR-1908-3p	53	2.20525		hsa-miR-1204	6	0.150352
	hsa-miR-196a-5p	73	2.93391		hsa-miR-574-3p	52	2.16364		hsa-miR-6516-5p	5	0.125293
	hsa-miR-6815-5p	72	2.89372		hsa-miR-34a-5p	50	2.08042		hsa-miR-330-5p	5	0.125293
	hsa-miR-339-3p	72	2.89372		hsa-miR-339-3p	50	2.08042		hsa-miR-4488	5	0.125293
	hsa-miR-4786-5p	70	2.81334		hsa-miR-505-3p	50	2.08042		hsa-miR-6892-5p	5	0.125293
	hsa-miR-6858-5p	69	2.77314		hsa-miR-3144-5p	49	2.03881		hsa-miR-98-5p	5	0.125293
	hsa-miR-424-5p	69	2.77314		hsa-miR-1246	49	2.03881		hsa-miR-629-5p	5	0.125293
	hsa-miR-148b-5p	69	2.77314		hsa-miR-323a-3p	47	1.9556		hsa-miR-561-5p	5	0.125293
	hsa-miR-6829-5p	68	2.73295		hsa-miR-4677-3p	47	1.9556		hsa-miR-331-5p	5	0.125293
	hsa-miR-361-3p	67	2.69276		hsa-miR-19a-3p	46	1.91399		hsa-miR-4444	4.75	0.119029
	hsa-miR-10a-3p	67	2.69276		hsa-let-7a-2-3p	45	1.87238		hsa-miR-30c-2-3p	4	0.100235
	hsa-miR-548av-5p	131	2.63248		hsa-miR-219a-1-3p	44	1.83077		hsa-miR-935	4	0.100235
	hsa-miR-548k	131	2.63248		hsa-miR-7704	43	1.78916		hsa-miR-361-5p	4	0.100235
	hsa-miR-324-5p	65	2.61238		hsa-miR-1301-3p	43	1.78916		hsa-miR-4485-5p	4	0.100235
	hsa-miR-3679-5p	58	2.33105		hsa-miR-500b-3p	47	1.74755		hsa-miR-10393-3p	4	0.100235
	hsa-miR-451a	55	2.21048		hsa-miR-142-5p	42	1.74755		hsa-miR-4449	4	0.100235
	hsa-miR-122-5p	55	2.21048		hsa-miR-330-3p	42	1.74755		hsa-miR-20a-5p	4	0.100235
	hsa-miR-335-5p	53	2.1301		hsa-miR-98-5p	42	1.74755		hsa-miR-3176	4	0.100235
	hsa-miR-5581-3p	52	2.08991		hsa-miR-425-3p	41	1.70595		hsa-miR-455-5p	4	0.100235
	hsa-miR-374b-3p	51	2.04972		hsa-miR-365a-5p	41	1.70595		hsa-miR-4677-3p	4	0.100235
	hsa-miR-6850-5p	51	2.04972		hsa-miR-323b-3p	41	1.70595		hsa-miR-3178	4	0.100235
	hsa-miR-24-2-5p	49	1.96933		hsa-miR-30d-3p	40	1.66434		hsa-let-7d-5p	4	0.100235
	hsa-miR-299-3p	49	1.96933		hsa-miR-493-3p	39	1.62273		hsa-miR-889-3p	4	0.100235
	hsa-miR-184	49	1.96933		hsa-miR-203a-3p	39	1.62273		hsa-miR-130b-5p	4	0.100235
	hsa-miR-98-5p	49	1.96933		hsa-miR-4435	154	1.60192		hsa-miR-374a-3p	4	0.100235
	hsa-miR-3162-5p	49	1.96933		hsa-miR-16-2-3p	38	1.58112		hsa-miR-185-5p	4	0.100235
	hsa-miR-570-3p	48	1.92914		hsa-miR-210-3p	38	1.58112		hsa-miR-181c-3p	4	0.100235
	hsa-miR-450b-5p	48	1.92914		hsa-miR-6529-5p	38	1.58112		hsa-miR-1260a	3.5	0.0877053
	hsa-miR-935	48	1.92914		hsa-miR-3934-5p	37	1.53951		hsa-miR-24-1-5p	3.5	0.0877053
	hsa-miR-1301-3p	48	1.92914		hsa-miR-152-3p	37	1.53951		hsa-miR-3648	3	0.0751759
	hsa-miR-4511	48	1.92914		hsa-miR-641	36	1.4979		hsa-miR-7-5p	3	0.0751759
	hsa-miR-105-5p	92	1.84876		hsa-miR-10a-3p	36	1.4979		hsa-miR-1261	3	0.0751759
	hsa-miR-2682-5p	46	1.84876		hsa-miR-193a-5p	35	1.45629		hsa-miR-216a-5p	3	0.0751759
	hsa-miR-493-5p	46	1.84876		hsa-miR-4746-5p	33	1.37308		hsa-miR-193a-3p	3	0.0751759
	hsa-miR-425-3p	44	1.76838		hsa-miR-324-5p	33	1.37308		hsa-miR-454-3p	3	0.0751759
	hsa-miR-4741	44	1.76838		hsa-miR-299-3p	32	1.33147		hsa-miR-542-3p	3	0.0751759
	hsa-miR-335-3p	43	1.72819		hsa-miR-342-5p	32	1.33147		hsa-miR-1304-3p	3	0.0751759
	hsa-miR-222-5p	43	1.72819		hsa-miR-7977	32	1.33147		hsa-miR-138-1-3p	3	0.0751759
	hsa-miR-18a-5p	42	1.688		hsa-miR-2682-5p	32	1.33147		hsa-miR-3917	3	0.0751759
	hsa-miR-339-5p	42	1.688		hsa-miR-382-5p	31	1.28986		hsa-miR-335-3p	3	0.0751759
	hsa-miR-1277-5p	42	1.688		hsa-miR-424-5p	31	1.28986		hsa-miR-1301-3p	3	0.0751759
	hsa-miR-1908-5p	42	1.688		hsa-miR-4687-3p	31	1.28986		hsa-miR-450b-5p	3	0.0751759
	hsa-miR-532-3p	41	1.64781		hsa-miR-3144-3p	30	1.24825		hsa-miR-140-5p	3	0.0751759
	hsa-miR-2467-5p	41	1.64781		hsa-miR-193a-3p	30	1.24825		hsa-miR-29b-3p	2.5	0.0626466
	hsa-miR-29c-3p	41	1.64781		hsa-miR-33b-5p	30	1.24825		hsa-miR-378d	2	0.0501173
	hsa-miR-3659	41	1.64781		hsa-miR-1843	29	1.20664		hsa-miR-194-5p	2	0.0501173
	hsa-miR-10399-3p	41	1.64781		hsa-miR-195-3p	29	1.20664		hsa-miR-664b-5p	2	0.0501173
	hsa-miR-12136	80	1.60762		hsa-miR-197-3p	28	1.16504		hsa-miR-6869-5p	2	0.0501173
	hsa-miR-1260b	40	1.60762		hsa-miR-17-3p	28	1.16504		hsa-miR-4791	2	0.0501173
	hsa-miR-3187-3p	40	1.60762		hsa-miR-18a-3p	28	1.16504		hsa-miR-4737	2	0.0501173
	hsa-miR-3661	40	1.60762		hsa-miR-1296-5p	28	1.16504		hsa-miR-3614-5p	2	0.0501173
	hsa-miR-25-5p	39	1.56743		hsa-miR-561-5p	28	1.16504		hsa-miR-6797-5p	2	0.0501173
	hsa-miR-18a-3p	39	1.56743		hsa-miR-138-5p	55	1.14423		hsa-miR-5001-5p	2	0.0501173
	hsa-miR-375-3p	39	1.56743		hsa-miR-194-5p	55	1.14423		hsa-miR-3196	2	0.0501173
	hsa-let-7d-5p	41	1.55738		hsa-miR-1185-1-3p	40	1.12343		hsa-miR-379-5p	2	0.0501173
	hsa-miR-138-5p	77	1.54733		hsa-miR-494-3p	27	1.12343		hsa-miR-18a-5p	2	0.0501173
	hsa-miR-33b-5p	38	1.52724		hsa-miR-511-5p	27	1.12343		hsa-miR-4443	2	0.0501173
	hsa-miR-382-5p	38	1.52724		hsa-miR-548e-3p	27	1.12343		hsa-miR-10392-5p	2	0.0501173
	hsa-miR-4326	38	1.52724		hsa-miR-10523-5p	27	1.12343		hsa-miR-542-5p	2	0.0501173
	hsa-miR-3934-5p	38	1.52724		hsa-miR-659-5p	26	1.08182		hsa-miR-191-3p	2	0.0501173
	hsa-miR-6720-5p	37	1.48705		hsa-miR-3127-5p	25	1.04021		hsa-miR-2467-5p	2	0.0501173
	hsa-miR-615-3p	36	1.44686		hsa-miR-450b-5p	25	1.04021		hsa-miR-4497	2	0.0501173
	hsa-miR-541-3p	36	1.44686		hsa-miR-27b-5p	25	1.04021		hsa-miR-376b-3p	2	0.0501173
	hsa-miR-330-5p	36	1.44686		hsa-miR-3911	25	1.04021		hsa-miR-639	2	0.0501173
	hsa-miR-96-5p	36	1.44686		hsa-miR-130b-5p	25	1.04021		hsa-miR-892a	2	0.0501173
	hsa-miR-34a-3p	36	1.44686		hsa-miR-7849-3p	25	1.04021		hsa-miR-1843	2	0.0501173
	hsa-miR-6529-5p	36	1.44686		hsa-miR-6840-3p	25	1.04021		hsa-miR-328-3p	2	0.0501173
	hsa-miR-29b-3p	71	1.42676		hsa-miR-12136	48	0.998602		hsa-miR-369-5p	2	0.0501173
	hsa-miR-548o-3p	106	1.42006		hsa-miR-32-5p	24	0.998602		hsa-miR-758-3p	2	0.0501173
	hsa-miR-548av-3p	106	1.42006		hsa-miR-3912-3p	24	0.998602		hsa-miR-339-5p	2	0.0501173
	hsa-miR-15b-3p	35	1.40667		hsa-miR-337-5p	23	0.956994		hsa-miR-874-5p	2	0.0501173
	hsa-miR-2355-5p	35	1.40667		hsa-let-7b-3p	23	0.956994		hsa-miR-16-2-3p	2	0.0501173
	hsa-miR-887-5p	35	1.40667		hsa-miR-30c-1-3p	23	0.956994		hsa-miR-145-5p	2	0.0501173
	hsa-miR-7977	35	1.40667		hsa-miR-9903	23	0.956994		hsa-miR-2682-5p	2	0.0501173
	hsa-miR-3140-3p	35	1.40667		hsa-miR-548av-5p	48	0.943124		hsa-miR-1296-5p	2	0.0501173
	hsa-miR-450a-5p	69	1.38657		hsa-miR-548k	48	0.943124		hsa-miR-146a-5p	2	0.0501173
	hsa-miR-369-3p	34	1.36648		hsa-miR-3605-5p	22	0.915385		hsa-miR-4527	2	0.0501173
	hsa-miR-377-5p	34	1.36648		hsa-miR-144-3p	22	0.915385		hsa-miR-96-5p	2	0.0501173
	hsa-miR-636	34	1.36648		hsa-miR-3200-3p	22	0.915385		hsa-miR-33b-5p	2	0.0501173
	hsa-miR-892a	34	1.36648		hsa-miR-376b-3p	22	0.915385		hsa-miR-4508	2	0.0501173
	hsa-miR-3196	34	1.36648		hsa-let-7d-3p	21	0.873777		hsa-miR-362-5p	2	0.0501173
	hsa-miR-6501-5p	34	1.36648		hsa-miR-320e	21	0.873777		hsa-miR-149-5p	2	0.0501173
	hsa-miR-210-3p	34	1.36648		hsa-miR-25-5p	21	0.873777		hsa-miR-3652	2	0.0501173
	hsa-miR-4492	33	1.32629		hsa-miR-887-5p	20	0.832168		hsa-miR-12135	2	0.0501173
	hsa-miR-454-3p	33	1.32629		hsa-miR-33a-5p	20	0.832168		hsa-miR-3610	2	0.0501173
	hsa-miR-127-5p	32	1.2861		hsa-miR-331-3p	20	0.832168		hsa-miR-331-3p	2	0.0501173
	hsa-miR-1275	32	1.2861		hsa-miR-937-3p	19	0.79056		hsa-miR-490-3p	2	0.0501173
	hsa-miR-3144-5p	32	1.2861		hsa-miR-487a-3p	19	0.79056		hsa-miR-487b-3p	2	0.0501173
	hsa-miR-33a-5p	32	1.2861		hsa-miR-199a-3p	56	0.776691		hsa-miR-212-5p	2	0.0501173
	hsa-miR-1185-2-3p	63	1.266		hsa-miR-199b-3p	56	0.776691		hsa-miR-2277-5p	2	0.0501173
	hsa-miR-1185-1-3p	63	1.266		hsa-miR-1291	18	0.748952		hsa-miR-139-3p	2	0.0501173
	hsa-miR-4654	31	1.24591		hsa-miR-589-3p	18	0.748952		hsa-miR-6753-3p	2	0.0501173
	hsa-miR-142-5p	31	1.24591		hsa-miR-135a-2-3p	18	0.748952		hsa-miR-1269a	2	0.0501173
	hsa-miR-4435	121	1.21576		hsa-miR-4707-3p	18	0.748952		hsa-miR-4758-5p	2	0.0501173
	hsa-miR-194-5p	52	1.04495		hsa-miR-374b-3p	17	0.707343		hsa-miR-449a	2	0.0501173
	hsa-miR-455-3p	26	1.04495		hsa-miR-541-5p	17	0.707343		hsa-miR-30d-3p	2	0.0501173
	hsa-miR-502-3p	37	0.964572		hsa-miR-212-5p	17	0.707343		hsa-miR-320b	1.62	0.0405711
	hsa-miR-342-5p	24	0.964572		hsa-miR-4645-3p	17	0.707343		hsa-miR-378e	1.5	0.037588
	hsa-miR-4755-3p	24	0.964572		hsa-miR-6867-5p	16	0.665735		hsa-miR-204-5p	1.5	0.037588
	hsa-miR-106b-5p	24	0.964572		hsa-miR-10b-3p	16	0.665735		hsa-miR-211-5p	1.5	0.037588
	hsa-miR-1246	23	0.924382		hsa-miR-501-5p	16	0.665735		hsa-miR-4435	1.25	0.0313233
	hsa-miR-654-5p	22	0.884191		hsa-miR-199b-5p	16	0.665735		hsa-miR-10396a-5p	1	0.0250586
	hsa-miR-136-5p	22	0.884191		hsa-miR-339-5p	16	0.665735		hsa-miR-10396b-5p	1	0.0250586
	hsa-miR-3160-3p	42	0.844001		hsa-miR-502-5p	16	0.665735		hsa-miR-105-5p	1	0.0250586
	hsa-miR-369-5p	21	0.844001		hsa-miR-1228-3p	16	0.665735		hsa-miR-365b-3p	1	0.0250586
	hsa-miR-4690-5p	17	0.683239		hsa-miR-539-3p	16	0.665735		hsa-miR-365a-3p	1	0.0250586
	hsa-miR-146a-5p	9	0.361715		hsa-miR-376a-3p	30	0.624126		hsa-miR-4315	0.75	0.018794
	hsa-miR-509-3p	34	0.341619		hsa-miR-15b-3p	15	0.624126		hsa-miR-10401-3p	0.62	0.0156617
	hsa-miR-6862-5p	31	0.311476		hsa-miR-570-3p	15	0.624126		hsa-miR-10396b-3p	0.5	0.0125293
	hsa-miR-627-5p	7	0.281334		hsa-miR-4775	15	0.624126		hsa-miR-320d	0.29	0.00715961
	hsa-miR-7-1-3p	7	0.281334		hsa-miR-31-3p	15	0.624126		hsa-miR-320c	0.29	0.00715961
	hsa-miR-3180-3p	65	0.200953		hsa-miR-127-5p	15	0.624126		hsa-miR-1244	0.12	0.00313233
	hsa-miR-3180	65	0.200953		hsa-miR-4466	15	0.624126
	hsa-miR-320e	36	0.190905		hsa-miR-2467-5p	15	0.624126
	hsa-miR-215-5p	5	0.100476		hsa-miR-7705	15	0.624126
					hsa-miR-548e-5p	15	0.624126
					hsa-miR-663a	14	0.582518
					hsa-miR-6735-5p	14	0.582518
					hsa-miR-376c-3p	14	0.582518
					hsa-miR-185-3p	14	0.582518
					hsa-miR-485-5p	14	0.582518
					hsa-let-7e-3p	14	0.582518
					hsa-miR-505-5p	14	0.582518
					hsa-miR-326	14	0.582518
					hsa-miR-508-3p	14	0.582518
					hsa-miR-10399-3p	14	0.582518
					hsa-miR-106b-5p	14	0.582518
					hsa-miR-942-5p	14	0.582518
					hsa-miR-1185-2-3p	26	0.540909
					hsa-miR-5587-3p	13	0.540909
					hsa-miR-135b-5p	13	0.540909
					hsa-miR-181c-3p	13	0.540909
					hsa-miR-3928-3p	13	0.540909
					hsa-miR-3944-5p	13	0.540909
					hsa-miR-543	13	0.540909
					hsa-miR-4741	13	0.540909
					hsa-miR-1275	13	0.540909
					hsa-miR-6753-3p	13	0.540909
					hsa-miR-129-5p	25	0.520105
					hsa-miR-6789-5p	12	0.499301
					hsa-miR-1236-5p	12	0.499301
					hsa-miR-328-3p	12	0.499301
					hsa-miR-92b-5p	12	0.499301
					hsa-miR-625-5p	12	0.499301
					hsa-miR-758-5p	12	0.499301
					hsa-miR-3661	12	0.499301
					hsa-miR-503-5p	12	0.499301
					hsa-miR-7974	12	0.499301
					hsa-miR-378d	47	0.488899
					hsa-miR-502-3p	23	0.478497
					hsa-miR-211-5p	22	0.457693
					hsa-miR-204-5p	22	0.457693
					hsa-miR-193b-5p	11	0.457693
					hsa-miR-29b-1-5p	11	0.457693
					hsa-miR-1914-5p	11	0.457693
					hsa-miR-6858-5p	11	0.457693
					hsa-miR-542-3p	11	0.457693
					hsa-let-7c-3p	11	0.457693
					hsa-miR-5191	11	0.457693
					hsa-miR-487b-3p	11	0.457693
					hsa-miR-6768-5p	10	0.416084
					hsa-miR-2277-5p	10	0.416084
					hsa-miR-652-5p	10	0.416084
					hsa-miR-4443	10	0.416084
					hsa-miR-181b-3p	10	0.416084
					hsa-miR-410-5p	10	0.416084
					hsa-miR-10394-3p	10	0.416084
					hsa-miR-450a-5p	18	0.374476
					hsa-miR-582-3p	9	0.374476
					hsa-miR-3178	9	0.374476
					hsa-miR-374b-5p	9	0.374476
					hsa-miR-3938	9	0.374476
					hsa-miR-4662a-5p	9	0.374476
					hsa-miR-495-3p	8	0.332867
					hsa-miR-627-5p	8	0.332867
					hsa-miR-935	8	0.332867
					hsa-miR-3085-3p	8	0.332867
					hsa-miR-3909	8	0.332867
					hsa-miR-329-3p	14	0.291259
					hsa-miR-7-1-3p	7	0.291259
					hsa-miR-22-5p	7	0.291259
					hsa-miR-1226-5p	7	0.291259
					hsa-miR-122-5p	7	0.291259
					hsa-miR-548o-3p	20	0.277389
					hsa-miR-548av-3p	20	0.277389
					hsa-miR-99a-3p	6	0.249651
					hsa-miR-550a-3p	17	0.235781
					hsa-miR-4492	5	0.208042
					hsa-miR-4516	5	0.208042
					hsa-miR-9-5p	13	0.180303
					hsa-miR-2110	4	0.166434
					hsa-miR-3180-3p	43	0.137628
					hsa-miR-3180	43	0.137628
					hsa-miR-412-5p	3	0.124825
					hsa-miR-504-5p	3	0.124825
					hsa-miR-105-5p	5	0.104021
					hsa-miR-4659a-3p	2	0.0832168
					hsa-miR-6770-3p	17	0.0785937
					hsa-miR-6511a-5p	23	0.0478497
					hsa-miR-6511b-5p	23	0.0478497
					hsa-miR-6859-3p	16	0.0416084
					hsa-miR-6859-5p	12	0.0312063
