# Supplementary material for: Small extracellular vesicles from the human endothelial cell line EA.hy 926 exert a self-cell activation and modulate DENV-2 genome replication and infection in naïve endothelial cells
Source: PLoS One. 2024 Sep 26;19(9):e0310735. doi: 10.1371/journal.pone.0310735 (PMC11426460; doi:10.1371/journal.pone.0310735)
Supplement: S3 Table — (XLSX) [file pone.0310735.s008.xlsx]

## Sheet: Hoja1
	Unique in sEVs-NIC	Exp. Value (RPM)		Unique in sEVs-IC	Exp. Value (RPM)		Unique in WL-NIC	Exp. Value (RPM)		Unique in WL-IC	Exp. Value (RPM)
	hsa-miR-324-3p	5.30515		hsa-miR-148a-3p	6.07483		hsa-miR-10395-5p	4.96676		hsa-miR-3182	12.8551
	hsa-miR-377-3p	5.26496		hsa-miR-4745-5p	4.36888		hsa-miR-10395-3p	1.01882		hsa-miR-1973	2.75645
	hsa-miR-433-3p	4.05924		hsa-miR-3677-3p	2.62133		hsa-miR-106a-5p	0.89147		hsa-miR-5100	0.400938
	hsa-miR-1915-5p	2.93391		hsa-miR-628-3p	2.49651		hsa-miR-4454	0.445735		hsa-miR-4484	0.400938
	hsa-miR-6815-5p	2.89372		hsa-miR-1908-3p	2.20525		hsa-miR-5047	0.382058		hsa-miR-5701	0.332027
	hsa-miR-4786-5p	2.81334		hsa-miR-505-3p	2.08042		hsa-miR-4700-3p	0.254706		hsa-miR-8065	0.200469
	hsa-miR-6829-5p	2.73295		hsa-miR-323a-3p	1.9556		hsa-miR-4433b-5p	0.254706		hsa-miR-3916	0.175411
	hsa-miR-5581-3p	2.08991		hsa-let-7a-2-3p	1.87238		hsa-miR-4700-5p	0.191029		hsa-miR-10527-5p	0.150352
	hsa-miR-6850-5p	2.04972		hsa-miR-219a-1-3p	1.83077		hsa-miR-6745	0.191029		hsa-miR-1204	0.150352
	hsa-miR-3162-5p	1.96933		hsa-miR-330-3p	1.74755		hsa-miR-718	0.127353		hsa-miR-6516-5p	0.125293
	hsa-miR-4511	1.92914		hsa-miR-323b-3p	1.70595		hsa-miR-34c-5p	0.127353		hsa-miR-4444	0.119029
	hsa-miR-1277-5p	1.688		hsa-miR-203a-3p	1.62273		hsa-miR-93-3p	0.127353		hsa-miR-4485-5p	0.100235
	hsa-miR-1908-5p	1.688		hsa-miR-641	1.4979		hsa-miR-888-5p	0.127353		hsa-miR-1260a	0.0877053
	hsa-miR-532-3p	1.64781		hsa-miR-4687-3p	1.28986		hsa-miR-6894-5p	0.127353		hsa-miR-24-1-5p	0.0877053
	hsa-miR-29c-3p	1.64781		hsa-miR-3144-3p	1.24825		hsa-miR-152-5p	0.127353		hsa-miR-3648	0.0751759
	hsa-miR-3659	1.64781		hsa-miR-195-3p	1.20664		hsa-miR-6839-5p	0.127353		hsa-miR-1261	0.0751759
	hsa-miR-3187-3p	1.60762		hsa-miR-197-3p	1.16504		hsa-miR-4680-5p	0.127353		hsa-miR-216a-5p	0.0751759
	hsa-miR-375-3p	1.56743		hsa-miR-494-3p	1.12343		hsa-miR-7154-3p	0.127353		hsa-miR-3917	0.0751759
	hsa-miR-4326	1.52724		hsa-miR-511-5p	1.12343		hsa-miR-18b-5p	0.0636764		hsa-miR-140-5p	0.0751759
	hsa-miR-6720-5p	1.48705		hsa-miR-548e-3p	1.12343		hsa-miR-374c-5p	0.0636764		hsa-miR-6869-5p	0.0501173
	hsa-miR-541-3p	1.44686		hsa-miR-10523-5p	1.12343		hsa-miR-6724-5p	0.0204674		hsa-miR-4791	0.0501173
	hsa-miR-34a-3p	1.44686		hsa-miR-659-5p	1.08182					hsa-miR-6797-5p	0.0501173
	hsa-miR-2355-5p	1.40667		hsa-miR-3127-5p	1.04021					hsa-miR-5001-5p	0.0501173
	hsa-miR-3140-3p	1.40667		hsa-miR-27b-5p	1.04021					hsa-miR-10392-5p	0.0501173
	hsa-miR-377-5p	1.36648		hsa-miR-3911	1.04021					hsa-miR-542-5p	0.0501173
	hsa-miR-636	1.36648		hsa-miR-7849-3p	1.04021					hsa-miR-191-3p	0.0501173
	hsa-miR-6501-5p	1.36648		hsa-miR-6840-3p	1.04021					hsa-miR-4497	0.0501173
	hsa-miR-4654	1.24591		hsa-miR-32-5p	0.998602					hsa-miR-639	0.0501173
	hsa-miR-4755-3p	0.964572		hsa-miR-3912-3p	0.998602					hsa-miR-758-3p	0.0501173
	hsa-miR-136-5p	0.884191		hsa-miR-337-5p	0.956994					hsa-miR-145-5p	0.0501173
	hsa-miR-3160-3p	0.844001		hsa-let-7b-3p	0.956994					hsa-miR-4527	0.0501173
	hsa-miR-4690-5p	0.683239		hsa-miR-9903	0.956994					hsa-miR-362-5p	0.0501173
	hsa-miR-509-3p	0.341619		hsa-miR-144-3p	0.915385					hsa-miR-149-5p	0.0501173
	hsa-miR-6862-5p	0.311476		hsa-miR-3200-3p	0.915385					hsa-miR-12135	0.0501173
				hsa-let-7d-3p	0.873777					hsa-miR-3610	0.0501173
				hsa-miR-937-3p	0.79056					hsa-miR-490-3p	0.0501173
				hsa-miR-487a-3p	0.79056					hsa-miR-1269a	0.0501173
				hsa-miR-199b-3p	0.776691					hsa-miR-4758-5p	0.0501173
				hsa-miR-199a-3p	0.776691					hsa-miR-449a	0.0501173
				hsa-miR-589-3p	0.748952					hsa-miR-378e	0.037588
				hsa-miR-135a-2-3p	0.748952					hsa-miR-10396a-5p	0.0250586
				hsa-miR-4707-3p	0.748952					hsa-miR-365b-3p	0.0250586
				hsa-miR-541-5p	0.707343					hsa-miR-365a-3p	0.0250586
				hsa-miR-4645-3p	0.707343					hsa-miR-4315	0.018794
				hsa-miR-6867-5p	0.665735					hsa-miR-10396b-3p	0.0125293
				hsa-miR-10b-3p	0.665735					hsa-miR-1244	0.00313233
				hsa-miR-501-5p	0.665735
				hsa-miR-199b-5p	0.665735
				hsa-miR-502-5p	0.665735
				hsa-miR-1228-3p	0.665735
				hsa-miR-539-3p	0.665735
				hsa-miR-376a-3p	0.624126
				hsa-miR-4775	0.624126
				hsa-miR-31-3p	0.624126
				hsa-miR-4466	0.624126
				hsa-miR-548e-5p	0.624126
				hsa-miR-6735-5p	0.582518
				hsa-miR-185-3p	0.582518
				hsa-miR-485-5p	0.582518
				hsa-let-7e-3p	0.582518
				hsa-miR-505-5p	0.582518
				hsa-miR-326	0.582518
				hsa-miR-508-3p	0.582518
				hsa-miR-942-5p	0.582518
				hsa-miR-5587-3p	0.540909
				hsa-miR-135b-5p	0.540909
				hsa-miR-3928-3p	0.540909
				hsa-miR-3944-5p	0.540909
				hsa-miR-543	0.540909
				hsa-miR-129-5p	0.520105
				hsa-miR-6789-5p	0.499301
				hsa-miR-1236-5p	0.499301
				hsa-miR-92b-5p	0.499301
				hsa-miR-625-5p	0.499301
				hsa-miR-758-5p	0.499301
				hsa-miR-503-5p	0.499301
				hsa-miR-193b-5p	0.457693
				hsa-miR-29b-1-5p	0.457693
				hsa-miR-1914-5p	0.457693
				hsa-let-7c-3p	0.457693
				hsa-miR-5191	0.457693
				hsa-miR-6768-5p	0.416084
				hsa-miR-652-5p	0.416084
				hsa-miR-181b-3p	0.416084
				hsa-miR-410-5p	0.416084
				hsa-miR-3938	0.374476
				hsa-miR-4662a-5p	0.374476
				hsa-miR-495-3p	0.332867
				hsa-miR-3085-3p	0.332867
				hsa-miR-3909	0.332867
				hsa-miR-329-3p	0.291259
				hsa-miR-22-5p	0.291259
				hsa-miR-1226-5p	0.291259
				hsa-miR-550a-3p	0.235781
				hsa-miR-9-5p	0.180303
				hsa-miR-2110	0.166434
				hsa-miR-412-5p	0.124825
				hsa-miR-4659a-3p	0.0832168
				hsa-miR-6770-3p	0.0785937
				hsa-miR-6511a-5p	0.0478497
				hsa-miR-6511b-5p	0.0478497
				hsa-miR-6859-3p	0.0416084
				hsa-miR-6859-5p	0.0312063
