# Supplementary material for: Small extracellular vesicles from the human endothelial cell line EA.hy 926 exert a self-cell activation and modulate DENV-2 genome replication and infection in naïve endothelial cells
Source: PLoS One. 2024 Sep 26;19(9):e0310735. doi: 10.1371/journal.pone.0310735 (PMC11426460; doi:10.1371/journal.pone.0310735)
Supplement: S4 Table — (XLSX) [file pone.0310735.s009.xlsx]

## Sheet: Hoja1
	Unique in sEVs-NIC			Unique in sEVs-IC			Unique in WL-NIC			Unique in WL-IC
	miRs	Targets		miRs	Targets		miRs	Targets		miRs	Targets
	hsa-miR-324-3p	ADAM19		hsa-miR-148a-3p	ADAM22		hsa-miR-10395-5p	ADAM22		hsa-miR-3182	ADAM19
	hsa-miR-377-3p	PALM2		hsa-miR-4745-5p	MBNL2		hsa-miR-10395-3p	KITLG		hsa-miR-1973	ADAM22
	hsa-miR-433-3p	MBNL3		hsa-miR-3677-3p	ADAM23		hsa-miR-106a-5p	KLC2		hsa-miR-5100	KITLG
	hsa-miR-1915-5p	PALM		hsa-miR-628-3p	KITLG		hsa-miR-4454	MBNL3		hsa-miR-4484	PALM2
	hsa-miR-6815-5p	PALD1		hsa-miR-1908-3p	PALM2		hsa-miR-5047	PALLD		hsa-miR-5701	MBNL3
	hsa-miR-4786-5p	USP6NL		hsa-miR-505-3p	CD84		hsa-miR-4700-3p	KIT		hsa-miR-8065	KLC2
	hsa-miR-6829-5p	ADAM23		hsa-miR-323a-3p	PALM		hsa-miR-4433b-5p	CD69		hsa-miR-3916	DYNC1LI2
	hsa-miR-5581-3p	CD83		hsa-let-7a-2-3p	MBNL3		hsa-miR-4700-5p	DYNC1LI2		hsa-miR-10527-5p	PALLD
	hsa-miR-6850-5p	ADAMTS10		hsa-miR-219a-1-3p	KLC2		hsa-miR-6745	CD47		hsa-miR-1204	CD5
	hsa-miR-3162-5p	MBNL1		hsa-miR-330-3p	CD69		hsa-miR-718	FBXL5		hsa-miR-6516-5p	CD6
	hsa-miR-4511	DYNC1LI2		hsa-miR-323b-3p	PALLD		hsa-miR-34c-5p	FBXO10		hsa-miR-4444	CD63
	hsa-miR-1277-5p	PAK4		hsa-miR-203a-3p	KIT		hsa-miR-93-3p	DYM		hsa-miR-4485-5p	PAK7
	hsa-miR-1908-5p	AAGAB		hsa-miR-641	DYNC1I2		hsa-miR-888-5p	ADAM9		hsa-miR-1260a	CD47
	hsa-miR-532-3p	USPL1		hsa-miR-4687-3p	PALD1		hsa-miR-6894-5p	CDC23		hsa-miR-24-1-5p	FBXO10
	hsa-miR-29c-3p	UST		hsa-miR-3144-3p	PAK7		hsa-miR-152-5p	KIRREL		hsa-miR-3648	FBXL7
	hsa-miR-3659	ADAMTS17		hsa-miR-195-3p	CD47		hsa-miR-6839-5p	MBNL1		hsa-miR-1261	ADAM9
	hsa-miR-3187-3p	ADAMTS18		hsa-miR-197-3p	DYNC1LI2		hsa-miR-4680-5p	A1CF		hsa-miR-216a-5p	CD72
	hsa-miR-375-3p	CDC27		hsa-miR-494-3p	ADAM33		hsa-miR-7154-3p	AAGAB		hsa-miR-3917	USP6NL
	hsa-miR-4326	MBTD1		hsa-miR-511-5p	USP6NL		hsa-miR-18b-5p	PAK7		hsa-miR-140-5p	ADAMTS1
	hsa-miR-6720-5p	PAN2		hsa-miR-548e-3p	CD79A		hsa-miR-374c-5p	KLF12		hsa-miR-6869-5p	CDC20B
	hsa-miR-541-3p	KLF12		hsa-miR-10523-5p	ADAM9		hsa-miR-6724-5p	PAN3		hsa-miR-4791	A1CF
	hsa-miR-34a-3p	DYNLT1		hsa-miR-659-5p	USP9X			MBTPS1		hsa-miR-6797-5p	CDADC1
	hsa-miR-2355-5p	ADAMTS2		hsa-miR-3127-5p	MBNL1			MBTD1		hsa-miR-5001-5p	PAK3
	hsa-miR-3140-3p	DYNLL2		hsa-miR-27b-5p	KIRREL			CDC25A		hsa-miR-10392-5p	PAK4
	hsa-miR-377-5p	BCORL1		hsa-miR-3911	PAK6			KLF11		hsa-miR-542-5p	CD93
	hsa-miR-636	CDC37L1		hsa-miR-7849-3p	A1CF			MBOAT2		hsa-miR-191-3p	AAGAB
	hsa-miR-6501-5p	PALM2-AKAP2		hsa-miR-6840-3p	DYNLL1			CDC37L1		hsa-miR-4497	UST
	hsa-miR-4654	BCL9L		hsa-miR-32-5p	CDC14A			CDC37		hsa-miR-639	ADAMTS17
	hsa-miR-4755-3p	MBD2		hsa-miR-3912-3p	DYNLL2			PALM2		hsa-miR-758-3p	UTP14C
	hsa-miR-136-5p	CDC42BPA		hsa-miR-337-5p	CDC123			KLF10		hsa-miR-145-5p	MBTD1
	hsa-miR-3160-3p	CDC42		hsa-let-7b-3p	PAK4			DYRK1A		hsa-miR-4527	PAN3
	hsa-miR-4690-5p	MB		hsa-miR-9903	PAK3			CDC42		hsa-miR-362-5p	KLF12
	hsa-miR-509-3p	MAZ		hsa-miR-144-3p	CD8A			MAZ		hsa-miR-149-5p	CDC26
	hsa-miR-6862-5p	MBD1		hsa-miR-3200-3p	AAED1			CDC40		hsa-miR-12135	KLF13
		BDKRB2		hsa-let-7d-3p	UST			BCR		hsa-miR-3610	CDC25A
		PAG1		hsa-miR-937-3p	UTP15			POFUT1		hsa-miR-490-3p	PAN2
		CDC42EP1		hsa-miR-487a-3p	UTRN			RUNX1		hsa-miR-1269a	ADAMTS2
		CDC42BPG		hsa-miR-199b-3p	ADAMTS15			RUNDC1		hsa-miR-4758-5p	ADAMTS5
		MATN1		hsa-miR-199a-3p	ADAMTS17			DYRK2		hsa-miR-449a	CDC37L1
		POC1B-GALNT4		hsa-miR-589-3p	ADAMTS18			E2F1		hsa-miR-378e	PALM2-AKAP2
		BEAN1		hsa-miR-135a-2-3p	MBTD1			RUFY2		hsa-miR-10396a-5p	CDC37
		MATR3		hsa-miR-4707-3p	PAN3			BEND3		hsa-miR-365b-3p	KLF10
		MAU2		hsa-miR-541-5p	KLF12			BECN1		hsa-miR-365a-3p	DYRK1A
		PAFAH1B2		hsa-miR-4645-3p	BCL9L			MATR3		hsa-miR-4315	DYRK1B
		MBD6		hsa-miR-6867-5p	CDC27			RTTN		hsa-miR-10396b-3p	CDC42BPA
		MBLAC2		hsa-miR-10b-3p	MBTPS1			PAFAH2		hsa-miR-1244	BDNF
		MBD5		hsa-miR-501-5p	CDC25B			PAG1			POGK
		PAK3		hsa-miR-199b-5p	KLF13			PODXL			MAZ
		BEND3		hsa-miR-502-5p	DYRK1A			RTN4RL1			BCR
		E2F1		hsa-miR-1228-3p	CDC25A			MBD5			MBD2
		BHLHB9		hsa-miR-539-3p	PAM			MBD6			PAG1
		BET1		hsa-miR-376a-3p	ADAMTS19			PAK3			DYRK2
		PAIP2		hsa-miR-4775	ADAMTS2			MBD2			POC1B-GALNT4
		POLE3		hsa-miR-31-3p	ADAMTS3			POGZ			MATR3
		MBD4		hsa-miR-4466	DYRK2			RUNX1T1			POFUT1
		PAK2		hsa-miR-548e-5p	MBOAT2			KLF9			RTTN
		PAIP2B		hsa-miR-6735-5p	PALM2-AKAP2			BHLHE22			MAU2
		HSDL1		hsa-miR-185-3p	CDC37L1			HSF2			DYRK3
		HSD17B10		hsa-miR-485-5p	PALMD			HSF5			PODXL
		HSP90B1		hsa-let-7e-3p	CDC34			VAT1			PAFAH1B2
		SLC4A4		hsa-miR-505-5p	CDC37			BHLHE41			RTN4RL1
		VAT1L		hsa-miR-326	KLF11			VASP			MBD6
		KLF8		hsa-miR-508-3p	DYRK1B			TMEM246			BHLHB9
		HS3ST5		hsa-miR-942-5p	BCOR			SLC4A4			MBD5
		KLF7		hsa-miR-5587-3p	KLF10			TMEM248			BEST3
		TMEM255A		hsa-miR-135b-5p	BCLAF1			TMEM25			POGZ
		HSPA4L		hsa-miR-3928-3p	KLF1			VAT1L			POLDIP2
		VAPB		hsa-miR-3944-5p	BCMO1			KLF7			PAK2
		TMEM229B		hsa-miR-543	CDC42			BICC1			KLF9
		TMEM234		hsa-miR-129-5p	CDC42BPA			HS3ST5			HSDL2
		BICD1		hsa-miR-6789-5p	BDNF			SLC4A7			SLC4A4
		VASH1		hsa-miR-1236-5p	MBD2			SLC4A5			VAT1
		BLOC1S1		hsa-miR-92b-5p	POGK			HSBP1			BHLHE41
		BLMH		hsa-miR-625-5p	MB			VAV2			VAT1L
		HSPA13		hsa-miR-758-5p	RUNDC1			SLC50A1			TMEM246
		HSPA2		hsa-miR-503-5p	MAX			TMEM251			SLC4A5
		VASH2		hsa-miR-193b-5p	PAG1			TMEM255A			TMEM25
		TMEM236		hsa-miR-29b-1-5p	POFUT2			BID			BICC1
		TMEM236		hsa-miR-1914-5p	RUNX1			BICD2			HS6ST1
		TMEM239		hsa-let-7c-3p	PAIP1			SLC45A4			KLF7
		SLC4A10		hsa-miR-5191	RUNDC3B			VAPA			SLC4A7
		VANGL1		hsa-miR-6768-5p	CDC42EP2			TMEM231			HSBP1
		VANGL2		hsa-miR-652-5p	CDC42EP1			HSPA13			SLC4A8
		HS3ST1		hsa-miR-181b-3p	E2F1			HSPA1B			TMEM251
		HS3ST3B1		hsa-miR-410-5p	BEND3			SLC46A3			TMEM255A
		HS2ST1		hsa-miR-3938	BEGAIN			VASH2			BID
		KLF4		hsa-miR-4662a-5p	CDC42SE1			SLC48A1			HSPA4L
		KLF5		hsa-miR-495-3p	CDC42EP3			TMEM245			BIRC2
		VAMP7		hsa-miR-3085-3p	CDC42EP4			KLF3			VAPA
		SLC39A9		hsa-miR-3909	MATN2			VANGL1			TMEM229B
		SLC3A1		hsa-miR-329-3p	POC1B-GALNT4			UTS2B			VAPB
		TMEM196		hsa-miR-22-5p	MATR3			HS3ST3A1			SLC46A1
		SLC43A1		hsa-miR-1226-5p	BEAN1			UXS1			TMEM233
		SLC43A2		hsa-miR-550a-3p	CDC42BPB			KLF4			TMEM234
		TMEM178B		hsa-miR-9-5p	RUFY1			HS2ST1			HSPA13
		TMEM179B		hsa-miR-2110	PAFAH1B2			VAMP2			HSPA1B
		TMEM179		hsa-miR-412-5p	DYRK3			SLC39A9			VASN
		TMEM183A		hsa-miR-4659a-3p	PODXL			SLC40A1			BIRC6
		SLC39A13		hsa-miR-6770-3p	RTN4RL1			SLC41A1			TMEM245
		TMEM185B		hsa-miR-6511a-5p	RTN4RL2			TMEM2			HSPA12A
		FBXO21		hsa-miR-6511b-5p	RTN4			TMEM200B			KLF3
		SLC36A1		hsa-miR-6859-3p	BEND4			TMEM200C			VANGL1
		USP6		hsa-miR-6859-5p	MBLAC2			TMEM184B			KLF14
		FBXO28			MBD6			SLC39A14			VANGL2
		KIRREL			MBD5			SLC39A6			HS3ST1
		FBXO22			E2F2			SLC36A1			KLF6
		KIF5B			BEND6			FBXO21			HS3ST3B1
		KIFC3			BEND7			TMEM170B			UTY
		TMEM164			BEST1			USP6			UXS1
		FBXO32			BHLHB9			SLC38A1			KLF4
		FBXO30			BFSP2			FBXO30			HS2ST1
		USP49			BET1			SLC35E1			KLF5
		ADAMTS5			BFAR			FBXO28			VAMP2
		TMEM169			BEST3			USP47			VAMP4
		RSRC2			PAIP2B			TMEM164			SLC39A9
		ADAMTS7			POLA2			TMEM167A			TMEM189
		ADAMTS9			POLDIP3			SLC35F3			TMEM189-UBE2V1
		PMP22			PAK2			SLC35F5			TMEM194A
		RSPO1			RUNX1T1			ADAMTS5			SLC41A2
		PMF1-BGLAP			PAK1			FBXO31			SLC43A1
		FBXO40			POLH			TMEM168			TMEM200B
		ADARB1			HSDL1			USP53			SLC38A2
		CDC7			BHLHE40			RSPO4			SLC38A4
		CDC6			KLF9			ADAMTSL2			TMEM178B
		ADAT2			HSDL2			PNISR			TMEM180
		E2F3			HSD17B12			RSF1			TMEM183A
		PNRC1			KLF8			FBXO39			SLC39A14
		MAT2A			HSP90B1			FBXO41			TMEM184B
		MAT1A			HSF2			ADAR			TMEM170B
		FBXO42			HSP90AA1			PMEPA1			KIRREL
		MAT2B			HSPA12A			RTN3			FBXO28
		CDC42SE1			SLC4A4			PAFAH1B2			SLC38A1
		RTKN2			BHLHE41			RTN2			SLC38A11
		RTF1			VASP			E2F2			TMEM178A
		E2F6			VAT1			ADAT2			KIN
		FBXO48			TMEM245			E2F3			KIFAP3
		PNO1			TMEM248			MASTL			FBXO3
		PNPLA2			TMEM246			MAT2B			SLC35E1
		PNP			VAT1L			POC1B-GALNT4			TMEM164
		ADCYAP1R1			HSD11B1			PAFAH1B1			USP48
		RS1			KLF7			ADCY5			TMEM161B
		FBXW2			BICC1			RTF1			TMEM167A
		FBXW7			HS3ST4			E2F5			FBXO30
		CDCA4			HS6ST1			FBXW11			SLC35F6
		FCHO1			HS6ST3			FBXO48			TMEM168
		FBXW9			VAV2			CDC73			RSRC2
		E2F7			BICD1			PNRC1			PNMA2
		FCHSD1			SLC4A8			RSRC2			RSPO4
		TMEM201			VAV3			PNN			FBXO34
		TMEM216			SLC50A1			PNOC			FBXO33
		CDH2			VAX1			PLXNA2			PMP22
		EBF3			TMEM255A			RSBN1			RSPH4A
		PLXNC1			HSPA4L			RRP9			RSF1
		RSBN1			BICD2			CDCA7			FBXO40
		PLXNB1			SLC44A5			CDCA3			FBXO41
		PLXNA4			BIN3			ADD1			ADAR
		ADPRHL1			SLC45A3			ADD2			E2F3
		RSBN1L			VAPB			ADD3			RTN2
		ADRA2B			SLC45A4			EBF1			ADAT1
		VEGFA			VAPA			FCHO2			FBXO45
		NAV1			SLC46A1			FCHSD2			ADAT2
		CDH7			HSPA4			ADIPOR2			E2F2
		NASP			VASH1			ADK			MAT2B
		NAT10			HSPA13			SLC44A2			RTKN
		VGLL2			BLCAP			TMEM216			PNRC1
		NARF			SLC46A3			ADM			RTF1
		MED13			VASH2			ADNP			ADCY5
		PARG			SLC48A1			CDH2			ADCY6
		CDK12			SLC4A1			CDH19			E2F5
		BMF			TMEM236			PLXNC1			FBXO47
		NAPB			TMEM236			ADO			CDC73
		EDC3			SLC4A10			CDH4			PNPO
		BMP1			TMEM242			CDH24			PNPT1
		NAPRT1			TMEM237			ECE1			PNOC
		VCL			BIRC6			ADRA1B			ADCYAP1
		KLHL25			KLF3			VEGFA			PLXNA2
		HYPK			VANGL1			VEGFC			ADCYAP1R1
		NBEA			VAMP7			CDIP1			ADD1
		CDK17			KLF15			NAV1			RRP7A
		KLHL28			KLF2			EDA2R			RRP8
		CDK16			KLF16			PARP15			CDCA3
		ICAM1			VANGL2			CDH6			FBXW4
		NAV3			KLF6			VEZF1			ADD2
		VCPIP1			HS3ST3A1			MED12L			ADD3
		VCP			UVRAG			BMP2			FCHO2
		VCPKMT			KLF5			KLHL15			EAF1
		KLHL24			VAMP1			MED13			CDCA7L
		NAV2			UXS1			NAPEPLD			FCHSD1
		EDNRB			KLF4			PARD6B			ADHFE1
		BMPR2			VAMP2			KLHL24			CDH11
		MDP1			VAMP3			VCL			PLXND1
		MDM4			TMEM189-UBE2V1			CDK17			ADIPOR2
		BMPR1A			SLC39A9			NBEAL1			ADK
		PAPOLG			TMEM194A			BMP2K			SLC44A2
		VCAN			SLC41A1			KLHL28			RSC1A1
		MED12L			TMEM194B			NBEA			TMEM218
		MED1			SLC43A2			CDK14			TMEM216
		BNC2			TMEM200B			KLHL20			ADM
		KLHL14			TMEM200C			NAV3			EBF3
		PAQR3			SLC44A1			BMP8B			EBF1
		PAQR6			SLC38A2			NAV2			CDH2
		KLHDC10			SLC38A4			KLHL2			ADNP
		MECP2			SLC38A7			BMP3			ADO
		KLHDC3			TMEM178B			EEA1			RSBN1
		NANP			SLC38A9			MDM4			ADPGK
		KLHDC8A			SLC39A1			PAPPA			PLXNB1
		NANOS1			TMEM183A			BMPR2			RSBN1L
		IFT74			TMEM181			MDGA1			CDH4
		TMUB2			SLC39A10			PAPOLA			ECE1
		TMX1			SLC39A13			MDFIC			CDH24
		TMX3			SLC39A14			BNC2			ECHDC1
		IFT20			TMEM184B			BNIP2			ADRA2B
		IFI30			TMEM184C			KLHDC8A			CDIP1
		IFNG			TMEM189			MECP2			NAV1
		SLCO5A1			SLC39A6			PAQR3			CDHR2
		TNFAIP1			FBXO11			NANOS1			KLHL18
		VPS36			FBXO21			BNIP3L			PARP15
		TMOD3			SLC35G1			TMUB2			BLOC1S2
		TMPRSS11F			USP6			IFNW1			CDH6
		IGF1			SLC36A1			SLCO3A1			VEZF1
		TMPRSS3			USP54			TMX3			BLOC1S5
		TMTC3			TMEM170A			VPS26A			BLOC1S6
		ICOS			SLC36A3			TMOD2			VGLL2
		ID1			SLC36A4			SLC8A1			MED13
		IDE			SLC37A1			SLC9A2			BMP2
		VMAC			SLC37A3			TMTC1			BMI1
		SLC7A14			TMEM170B			IGF1			KLHL15
		TMEM87B			FBXO28			KLHL36			NAPEPLD
		VPS13A			SLC38A1			NCEH1			CDK13
		TMEM9			KIF5C			VMA21			VGLL4
		KLHL3			KIF5B			SLC7A2			BMP10
		VPS13B			KIF5A			TMEM97			EDNRA
		SLC7A3			KIN			VPS13A			VCL
		SLC7A6			KIF6			VPS13B			CDK17
		VPS18			FBXO3			ICK			IAH1
		VPS25			FBXO30			NBEAL2			KLHL28
		IFFO2			USP47			NBL1			BMP2K
		IFFO1			SLC35E1			NBR1			NBEAL1
		VHL			SLC35E4			ICMT			NAV3
		VKORC1L1			SLC35F1			SLC7A6			CDK14
		VIPAS39			TMEM163			VPS13C			VDAC1
		KLHL42			USP48			IER5			VCPIP1
		IER3IP1			TMEM161B			VHL			BMP8B
		AAK1			TMEM164			VKORC1L1			BMPER
		SLC7A11			TMEM165			IDE			BMP8A
		TMEM86A			SLC35F2			AAK1			KLHL24
		AAR2			USP49			VLDLR			BMP7
		FEM1A			SLC35F5			TMEM67			BMP3
		FDXR			TMEM167B			SLC6A5			EEA1
		AASS			ADAMTS5			POLR2M			VEGFA
		FERMT2			FBXO32			FEM1C			BMPR1A
		POLR1D			TMEM168			FER			MDN1
		ABCA9			RSRC2			FERMT2			PAPPA
		FEM1B			FBXO34			RUNX3			MDM4
		SLC6A8			RSRC1			TMEM64			MDFIC
		FGD4			PNISR			ABCA1			MDFI
		TMEM65			RSPRY1			FEM1B			MDGA2
		RUNX1T1			RSPO3			SLC6A6			PAPOLG
		ABCB6			FBXO33			FGD1			BNC2
		SLC6A1			ADAMTS9			FGD4			PARD6B
		ABCC12			ADAMTSL1			SLC6A9			MED12L
		TMEM38B			ADAMTSL3			TMEM65			PAQR9
		SLC6A14			RSPO2			POLQ			KLHL11
		ABCC9			PMP22			FEZ2			NAP1L1
		TMEM44			PMM2			FGD6			MED1
		ADRBK2			RSF1			SLC6A1			PARD3B
		HSPH1			PMF1-BGLAP			FGF1			PAQR8
		SLC6A15			PMEPA1			ABCC10			KLHDC8A
		ABCD2			FBXO40			TMEM38B			KLHDC10
		SLC6A17			FBXO41			ABCC9			MECOM
		SLC6A19			ADARB1			FGD5			TMUB2
		ABCE1			ADARB2			HSPE1-MOB4			IFNLR1
		SLC6A4			PMAIP1			HSPH1			SLCO2B1
		TMEM55A			E2F3			FGF12			SLCO3A1
		AEBP2			FBXO45			SLC6A17			TNC
		FGF10			ADAT2			ABCE1			IFFO2
		ABHD14B			ADCK3			TMEM50B			IGF1R
		TMEM256-PLSCR3			ADCY2			TMEM52B			TMOD2
		TMEM259			ADCY3			TMEM55A			SLC8A1
		TMEM26			PNRC1			AEBP2			VPS35
		HTR6			MAT2A			AEN			TMOD3
		HTR5A			FBXO42			HSPA8			TMPPE
		HTR7			MAT2B			ABCG4			VPS36
		HUNK			CDC6			ABHD13			IGF1
		ABHD16B			PNRC2			SLC5A3			SLC8A3
		SLC5A8			CDC42SE2			AFAP1L2			SLC9A3R1
		EED			RTKN2			CDK2			TMTC1
		TMEM33			RTF1			CDK19			KLHL3
		PAOX			RTCB			AFF1			ID3
		AFF4			ADCY5			FGF4			NCDN
		POU3F1			CDCA2			FGF5			IDE
		CDK5R1			ADCY6			AFF3			VMP1
		MCL1			FBXW11			HTR2A			SLC7A2
		PANK2			FBXO9			HTR2C			TMEM97
		S1PR1			FBXO47			CDK6			TMEM91
		EFHC1			FBXO46			SALL1			TMEM98
		FGFR1			CDC73			PAOX			NCALD
		CDK6			PNPLA6			EFCAB14			SLC7A6
		MCAT			PNPT1			AFF4			SLC7A8
		AGAP2			PNN			MCF2L			TMOD1
		FHL5			PNP			MCIDAS			VPS26A
		EFNB1			PNPLA2			SACS			VIL1
		MCTP1			PNOC			MCFD2			NCEH1
		EFNA5			PLXNA3			PANX2			KLHL5
		FHDC1			PLXNA2			POU3F3			KLHL6
		MCTS1			ADCYAP1			PANK3			IDH2
		CDK8			ADCY9			POU2F1			NCKAP1
		PAPD5			E2F7			S1PR1			SLC7A1
		CDKL2			ADCYAP1R1			AFG3L2			TMEM67
		CDKN1B			RSBN1			MCC			AAK1
		MCMBP			FBXW7			AGAP2			VLDLR
		MCM5			PLXNA4			SAMD12			AAR2
		POU4F1			RRP8			EFNB1			AARS
		37104			FBXW2			AGFG1			FDFT1
		POMGNT1			E2F6			EFNB2			FCRLB
		RYBP			FBXW4			MCTP1			FECH
		POM121C			CDCA7L			POU6F2			AARS2
		CDON			CDCA7			MCTS1			ABCA1
		BPTF			CDCA4			EFNA5			POLR1E
		CDV3			ADD2			AGFG2			POLR3A
		EGR2			ADD3			CDKN1A			FEN1
		BRMS1L			ADH1B			MCM3			SLC6A6
		EHMT1			EBF1			MCL1			FER
		CDYL2			CDH1			POU6F1			TMEM59
		BRD4			FCGR3A			SALL3			RUNX3
		EHD2			E2F8			POU4F1			TMEM63B
		NDOR1			FCHO2			POU4F2			SLC6A8
		KPNA4			FCHSD1			PON2			FGD1
		NDN			EBAG9			POMGNT1			TMEM65
		WAC			CDH11			EGLN1			POLR1C
		SLTM			ADIPOR1			RYBP			ABCB7
		SLU7			ADHFE1			CDKN2AIP			RUNX1T1
		EIF1			ADIPOR2			CDKN1C			FES
		BRWD1			PLXND1			EGFR			FGD6
		NDC1			TMEM203			2001-08-01			FGF1
		SMAD2			RSBN1L			RWDD1			ABCC1
		WASF1			TMEM215			POLR3G			TMEM50A
		KPNA6			PM20D2			POLR3H			HSPB6
		VSTM5			ADK			RWDD4			HSPBAP1
		KPNB1			ADM			EGLN3			SLC6A17
		IGSF1			PLXNC1			EGR2			ABCE1
		BRWD3			TMEM229A			BPTF			TMEM52B
		IGSF10			CDH2			BRAT1			FGF10
		NDUFB9			EBF2			CDS2			TMEM55A
		VTA1			CDH19			EHF			FGF11
		VTI1A			ADNP			CDYL2			AEBP2
		IGFBP1			CDH20			EHMT1			HSPA5
		KPNA5			ADO			BRD4			HSPA8
		NDST1			ADPGK			POP1			ABCG8
		IGFBP4			PLXNB1			EHD4			ABHD10
		BSN			CDH6			BRINP1			FGF14
		BSDC1			CDH5			IGF2BP2			SLC5A3
		IGFBPL1			EBF4			BRPF3			AFAP1L1
		ANKRD28			CDH3			NDRG1			TMEM26
		VPS4A			EBP			KPNA4			TMEM260
		VPS53			EBPL			BRMS1L			HUNK
		BSND			ECD			EIF1B			HTT
		RALGPS2			ECE1			CEBPB			ABHD17B
		PCBD2			CDH22			CEBPA			CDK19
		NCOA2			ECE2			NDFIP2			ABHD17C
		KMT2A			ADRA2A			WAC			FGF5
		NCOA1			ADRA2B			NDFIP1			SLC6A1
		PBX3			CDH4			KPNA3			AFF3
		RALGPS1			ADRB1			IGF2BP1			TMEM33
		NCMAP			KLHL18			NDEL1			HTR1F
		ANKRD52			CDK1			KPNA2			HTATSF1
		KPNA1			CDIPT			SMAD1			HTR2A
		KNOP1			NAV1			NDC1			HTR2C
		NCOR2			CDIP1			SMAD2			EFEMP1
		VPS37C			CDH8			BRS3			PAOX
		KMT2E			BLOC1S5			WASF1			SALL1
		RAN			NAT8L			TNKS			EEF2K
		KMT2D			PARP2			KPNA6			EEFSEC
		PCCB			EDA			IGSF1			AFF4
		RANBP2			CDH7			VSX1			FGF9
		NCOA3			EDAR			ANKRD28			MCF2L
		NCOA4			NASP			IGSF10			POU3F3
		NCOA6			PARP11			BRWD3			POU3F2
		ANKRD63			PARP12			BRWD1			PANK3
		SMARCE1			PARP16			VTA1			MCFD2
		SMC1A			NAT10			VTCN1			S1PR2
		TNRC6C			NAT14			VTI1A			PANX1
		STX3			VEZF1			KPNA5			CDK5R1
		IL17RD			VGLL2			IGFBP3			MCIDAS
		IL17RE			VEZT			NDST1			S1PR1
		STX7			EDEM3			ANKRD33B			POU2F2
		TNS1			MED13			ANKRD29			POU2F1
		IL10RB			CDK14			VWA5B2			EFNA1
		ANO5			KLHL15			VTI1B			AFP
		SMARCC1			BMP2			VWA7			EFNA3
		STT3A			NARF			VPS4A			EFNA4
		STT3B			CDK13			BTAF1			FGFBP3
		TNRC6B			PARG			PBX3			CDK6
		SMARCD1			EDEM1			RALGPS2			MCAT
		STX16			BMI1			KMT2C			MCC
		STX17			MED12L			NCOA1			AFTPH
		TNPO2			PARD6B			NCOA2			AGAP2
		TNPO3			BMF			KMT2B			AGFG1
		SMARCA2			VGLL3			RALY			CDK8
		SMARCA5			NAPA			BTBD10			MCTP1
		TNRC18			NAPB			VSNL1			PAPD5
		IKZF4			CDK12			ANKRD50			MCTP2
		WASF2			VGLL4			ANKRD52			CDK9
		WASF3			VCAN			KMT2A			PAPOLA
		IKZF2			KLHL26			BTBD11			SAMD10
		IKZF3			VCL			VSTM4			SAMD1
		WBP1L			HUNK			RALGPS1			SAMD12
		TNPO1			BMP2K			RALGDS			CDKL2
		FIGN			CDK17			NCOR1			EFNB3
		PPARGC1A			IAH1			VPS37A			PAPD4
		PPARGC1B			KLHL28			VPS37B			POU5F1B
		SAMD8			NBEAL1			RANBP10			MCMDC2
		FJX1			IBSP			NCOA3			MCOLN2
		FKBP14			CDK16			KMT2D			RXRB
		SAMD4A			ICA1			PCDH1			AGMO
		PPARD			IBTK			RANBP2			2001-08-01
		FKBP5			NBEA			ANKRD9			POMGNT1
		SARM1			IARS			SMARCE1			CDKN1C
		SAR1B			NAV3			TNRC6B			RWDD1
		FKBP4			VCPIP1			ANKS1A			POLR3H
		SAR1A			EDN2			TNRC6C			RWDD4
		FLJ00388			EDNRA			STX6			BOD1L2
		SAP30L			VCP			IL17RD			CDR2L
		FLG2			VDAC3			ANO1			BOD1L1
		37834			KLHL23			TNS1			BPTF
		SLITRK3			BMPER			ANKS1B			S100A14
		FLNC			KLHL21			ANO6			CDS2
		EIF2S1			BMP7			TNRC6A			POTEI
		SLK			KLHL24			SMARCC2			POTEM
		EIF3A			BMP3			STX17			EGR2
		EIF3H			CDK18			STX1A			BRD3
		EIF2S2			EEA1			ANP32B			BRCC3
		IGF2BP1			VEGFA			IKZF1			POTEG
		CELF1			BMPR1B			IKZF2			RYBP
		EIF3J			BMPR1A			SMAD7			POTEF
		AGPAT4			ME2			TNPO1			POTED
		TNFAIP3			MDM4			SMAP2			CDYL2
		PPAP2B			PAPPA			TNPO3			BRI3BP
		FMN1			BMPR2			SMARCA1			CDYL
		AGPS			MDGA2			TNRC18			EHD4
		TNFRSF11A			MDGA1			TNKS1BP1			EHF
		CELF2			MDFIC			IKZF4			BRINP1
		EIF4B			PAPOLA			FIBIN			BRPF3
		TNFRSF1A			PAPOLG			WASF3			KPNA4
		EIF4E			BNC2			WASF2			NDNF
		FMNL3			BNC1			SMAD4			EIF2AK1
		AHCY			KLHL14			TNKS2			EIF2AK2
		EIF4E2			PAQR8			SMAD5			NDFIP2
		RAET1L			PAQR9			SMAD6			SLMAP
		EIF4E3			KLHL11			FICD			EI24
		RAD9A			MED1			FIGN			WAC
		PAX6			KLHL1			PPARGC1B			KPNA3
		AHR			NAP1L1			SAMD8			SMAD1
		PAX5			KLHDC9			FJX1			NCSTN
		EIF4G3			PAQR5			FITM2			NDC1
		CELF6			MECP2			PPARA			WASF1
		EIF4EBP2			KLHDC10			PPARD			SMAD2
		PPM1E			PAPSS2			PPBP			TNKS
		EIF4ENIF1			NAGS			SAR1B			KPNA6
		NCKAP5L			PAQR3			PPFIA1			IGSF1
		AHSA2			MECOM			2002-08-01			BRWD3
		CSRNP3			PAPPA2			2003-08-01			ANKRD28
		KLHL8			NANP			SAR1A			KPNB1
		CELSR3			KLHDC8A			FKBP1B			NDUFA4
		EIF4H			NAMPT			FLI1			NDUFA7
		KLK10			NANOS1			FKBP9			VTA1
		KLHL9			IGBP1			CECR2			VTCN1
		BTBD7			BNIP2			FLOT2			IGFBP3
		NCKAP5			SLC9A3R2			EIF2S1			IGFBP5
		KLLN			SLC9A7			TNFSF11			NDST1
		PBX1			SLC9A8			SLK			IGFN1
		RALB			TMTC4			TNFSF15			IGJ
		PBRM1			BOD1L1			FLJ20373			NDRG3
		NCKAP1			TMTC3			2004-08-01			VWA5B2
		CENPP			SLC9A9			EIF3A			VTI1B
		PAX8			TMUB2			EIF2S2			VPS4A
		EIF5B			TMX1			FLRT3			BSN
		CT62			TMX3			AGPAT3			BTAF1
		CENPV			IFRG15			SLIT2			PCBP2
		RABGAP1L			IFT20			TNFAIP1			PCBP1
		PARP8			IFFO2			EIF3J			KMT2D
		CTC1			IFRD1			TNFAIP3			ANKRD40
		RABGGTA			SLCO3A1			PPAP2B			RALGPS2
		RABL3			SLCO5A1			FLT1			PBX3
		CTBP2			TNC			SLITRK2			KMT2C
		ELAVL2			SLC8A1			SLITRK3			RALY
		CEP135			VPS26A			AGTRAP			BTBD11
		CTBS			VPS35			AHCTF1			RALGPS1
		CEP128			VPS26B			EIF4E			NCOA1
		PPIC			VPS29			TNFRSF21			RALGDS
		SASS6			VPS36			FMNL3			KPNA1
		CTCF			TMOD3			RAE1			NCS1
		ELAVL3			IGF1			AHCYL2			ANKRD52
		BTG2			IGF1R			AHDC1			NCOR1
		RAD51			SLC8A2			AHNAK			VPS37A
		PAX2			SLC9A1			CELF3			VPS37D
		RAD23B			SLC9A2			PAX6			VPS37B
		SBF2			TMPRSS4			CELF2			KMT2E
		BTLA			TMSB4X			AHRR			RANBP10
		PPM1D			TMSB10			AHSA2			NCOA3
		PATZ1			TMTC1			EIF4G2			RAN
		RAD21			IGDCC3			SBNO1			PCDH1
		PARVA			IGDCC4			PAX5			ANKRD62
		PPM1A			KLHL3			CELSR2			SMC1A
		PATL1			KLHL36			BTBD7			TNRC6C
		BZRAP1			ID2			AIDA			ANKS1A
		CTDSPL2			ID4			CSRNP3			STX3
		BVES			KLHL32			EIF4H			IL17RD
		PPIP5K2			KLHL31			KLHL8			SMCHD1
		ILDR2			ID1			NCKAP5			SMCR8
		ZNF282			NCEH1			CENPO			STX6
		IMPA1			NCAN			NCKAP1			STX7
		AP001652.1			SLC7A14			EIF5B			STXBP1
		IMPAD1			NCAPD3			EIF5A2			IL11
		C10orf107			NCAPG			RAI1			ANO6
		ANTXR2			NCAM1			CEP120			SMARCC1
		BZW1			TMEM87A			CENPQ			SMARCC2
		TOR1AIP2			VMP1			RABGAP1L			STT3A
		LARP4			SLC7A2			PARP8			ANTXR2
		ZNF292			VPS13B			RABGAP1			SMARCD1
		CTNNBIP1			TMEM87B			SATB1			TNRC6B
		C10orf2			TMEM97			PARP6			STX17
		LARP4B			TMEM9			PPIG			STX16
		C10orf12			TMEM9B			CTBP2			STX1A
		CTNNA2			ICK			CEP135			ANP32B
		AP1G1			KLHL29			CEP128			IKBKG
		C10orf118			NBL1			CEP170			IKZF1
		AP1AR			SLC7A5			BTG1			SMAD7
		CTIF			ICMT			SASS6			TNPO2
		CTNND1			TMF1			SASH1			TNPO3
		ING2			SLC7A8			ELAVL2			IGSF3
		AP1S1			TMIGD1			BTG2			IGSF5
		WDR81			VPS18			RAD51			SMARCA5
		IMPDH1			VPS13C			RAD23B			TNRC18
		AP3M1			VPS13D			SBK1			SMAD3
		INA			TMOD2			CTDSP2			SMAD4
		AP3B1			IER5			BTG3			TNKS2
		CTPS1			VHL			PPM1A			SMAD5
		TOP1			VIL1			PATZ1			TNN
		AP4E1			VKORC1L1			SATB2			IKZF4
		WDR37			VKORC1			RACGAP1			IKZF3
		LAMC1			KLHL5			CTDSPL2			IKZF2
		AP5M1			KLHL42			BVES			WBP1L
		NELFA			NCK2			CTDSPL			TNPO1
		IL1RAP			IDH2			ZNF281			PPARGC1B
		WDR41			KLHL6			ZNF282			SAMD8
		WDR43			IDH1			C10orf107			SAMD5
		WDR45B			IDH3G			IMPACT			FKBP14
		AP5S1			NCKAP1			CTGF			PPARGC1A
		LAMA2			SLC7A1			ANXA4			PPCDC
		L3MBTL4			SLC7A11			BZW1			FKBP4
		L3MBTL1			AAK1			TOPORS			FKBP5
		NEK3			VLDLR			WEE1			FKBP1B
		TNS4			TMEM68			TOR1AIP2			PPFIA1
		IL5RA			TMEM67			IL6ST			FKBP3
		APEX1			TMEM70			NEUROD2			SAR1A
		WDR26			TMEM74B			IL8			SAP30
		APC			KLHL38			LARP4B			FLI1
		WDR31			TMEM86A			AP1B1			FLJ00104
		LAMTOR1			AAMP			TOX			FKBP9
		NETO1			AARD			TOB2			SAP30L
		IL1RAPL1			FCHSD2			ZNF275			2003-08-01
		APLNR			FCRLB			INADL			EIF2B3
		SVEP1			FDX1L			TOB1			SLITRK4
		SVIL			AARS			ING2			FLNB
		SVOP			AASDHPPT			CTNND2			FLOT2
		TPM1			AASS			ING1			CEBPG
		TPK1			AATK			C11orf30			SLITRK6
		SUV420H2			ABAT			AP2B1			TNFSF13
		SV2A			ABCA1			AP2A1			TNFSF12-TNFSF13
		SCN7A			SLC6A5			TOLLIP			2004-08-01
		SV2B			POLR2F			TOM1			FLRT1
		TP53RK			TMEM55B			CTNND1			FLRT2
		ZNF366			TMEM56			ZNF280C			EIF3A
		SUPT7L			FER			ZNF280B			EIF2S2
		SUV39H1			FERMT2			AP3S2			AGPAT3
		ING5			POLR1C			INA			CECR2
		INHBA			TMEM63A			WDR82			IGF2BP1
		ZNF384			TMEM63B			AP3D1			EIF4A2
		SUV420H1			TMEM62			WDR91			EIF4B
		ZNF317			RUNX3			CTRC			FLT1
		AIFM1			TMEM64			WDR37			SLIT3
		ZNF324			ABCA12			AP5M1			EIF3J
		AIM1			ABCA2			IL1RAP			EIF3L
		ZNF32			RUNX2			LAMP1			PPAP2B
		FNDC5			FEM1C			LAMA3			AGPAT6
		INO80			SLC6A6			NEK9			TNFAIP8L1
		INO80D			POLK			L3MBTL3			TNFRSF11A
		TP53INP1			FGD3			LACE1			CELF1
		ZNF341			SLC6A8			KTN1			EIF4E3
		TP53INP2			POLI			NEK10			CELF2
		SUN1			ABCA9			WDFY3			TNFRSF11B
		AK2			TMEM65			APBB2			TNFRSF19
		AK1			ABCB10			LARP1			AGTRAP
		ZNF362			TMEM66			IL6R			AHCTF1
		SCML2			ABCB7			NEURL1B			AHCY
		ELAVL4			FGB			APC			TNFRSF8
		FOSL1			FEZ2			IL25			FMNL2
		SCHIP1			FGD6			LAPTM4A			RAE1
		FOS			SLC6A1			NETO2			AHCYL2
		AKAP1			FGF1			APCDD1			EIF4EBP2
		ELF2			ABCC1			LAMTOR1			PAX6
		PCDH12			SLC6A12			LAMP5			RAD54L2
		RAP1A			SLC6A11			APH1A			CELF3
		FOSL2			ABCC5			IL1RAPL1			RAD51L3-RFFL
		PCDH11Y			TMEM43			NEO1			AHSA2
		ELF3			TMEM50B			NETO1			EIF4G3
		SUGT1			ADRBK2			SVIP			EIF4G2
		AKAP13			HSPE1-MOB4			SVOP			PAX5
		AKAP2			HSPH1			SYAP1			PPM1H
		GPCPD1			FGF12			TPM3			CELSR1
		PCDH1			HSPBAP1			SUV420H1			PAX3
		SUMF1			ABCD2			SCOC			AIDA
		SUMO1			SLC6A17			ZNF394			EIF5
		AKAP5			ABCD3			SV2B			KLK10
		PCDH10			ABCE1			INHBB			CSRNP3
		ELFN2			SLC6A2			INO80			CENPK
		AKAP6			TMEM54			TP53INP2			KLK15
		AKIRIN1			SLC6A4			TP73			PBRM1
		STYXL1			TMEM52B			SURF4			NCKAP1L
		ELK4			ABCF3			ZNF367			RALA
		SUB1			TMEM55A			SUSD5			CENPP
		SUCNR1			ABCG2			FNDC3A			EIF5B
		FOXF1			FGF10			INHBA			CENPO
		SCAF1			AEBP2			TPD52			CSTF3
		SCAI			ABCG4			FNBP1L			RAG1
		AKT2			FGF11			ZNF385A			BTD
		SUDS3			HSPA5			FNBP4			PAXBP1
		AKT3			ABHD13			ZNF292			PAX8
		GPR137C			SLC52A3			ZNF304			PAX9
		AL021546.6			SLC5A1			TP53INP1			PARP8
		ELMO2			AF131215.5			FNDC3B			SATB1
		AL117190.3			SLC5A3			FNDC8			CTCF
		AL161915.1			FGF14			INO80D			RAC1
		C11orf57			AFAP1			AJAP1			RABIF
		AL354993.1			TMEM257			SUN2			RABL3
		SCAMP5			FGF16			AJUBA			ELAVL2
		CTSF			AF196779.12			SUPT6H			BTF3L4
		ELMSAN1			TMEM256-PLSCR3			ZNF362			CTBP2
		STYX			FGF18			SCML2			CTC-432M15.3
		C11orf48			AFF1			FNIP2			BTG1
		C11orf30			HTRA1			FNTB			SARM1
		RARB			HTRA3			SCN1A			CTDP1
		C11orf87			HTRA2			AK4			CTD-2054N24.2
		CUEDC1			ABHD15			FNIP1			BTG2
		WDFY1			EEF1A1			FOSB			PPFIA2
		CUL1			CDK4			GPC6			RAD51
		PCDHA11			ABHD17B			AKAP11			SBF2
		KRAS			CDK19			SCEL			SBK1
		ELN			ABHD17C			SCD5			PAX2
		NEDD4			ABHD2			PCDH11Y			RAD51D
		PCDHA12			FGF2			PCDH11X			CTDSP2
		RAPGEFL1			SLC5A6			SULF1			PPM1D
		WDFY3			SLC5A7			FOSL2			SBF1
		ELOVL6			TMEM30A			FOSL1			PPM1A
		ELOVL4			EED			AKAP13			SATB2
		GPR173			TMEM33			SCN2A			RAD1
		PCDHA10			AFF3			FOXB1			RAD18
		NEBL			FGF5			ELK3			PARVA
		GPR26			TMEM38A			SULT4A1			PPL
		KTI12			HTR2C			GPLD1			BZRAP1
		C12orf68			EFEMP1			SUMF1			SBDS
		CUL4A			EFCC1			RANBP9			RAD23A
		PCDHA2			SALL1			FOXA1			PPIP5K2
		C14orf142			PAOX			AKAP9			CTDSPL
		NEGR1			CDK6			GPD2			TOP2B
		C12orf79			CDK5R1			ELK4			ZNF282
		CX3CL1			EEF2K			GPR12			CTH
		NEDD8			FGF7			STYX			IMPA1
		RASA1			FGF9			AKIRIN2			ILK
		PCDHA13			EFCAB14			FOXF1			NEUROD4
		RAP2C			POU2F3			SC5D			WEE1
		C15orf54			POU3F1			FOXC1			LARP4
		C15orf57			MCF2L			GPR133			CTNNA2
		C15orf41			PANK3			SUCO			NEUROD2
		CXCR5			SACS			AKT3			LARP4B
		SCN3B			POU3F2			GPR124			C10orf2
		PCDH17			MCFD2			GPR137C			NEUROD1
		SCN2B			PANX2			AKTIP			IL6ST
		RAP1GDS1			S1PR3			ELL2			AP1G1
		C16orf72			POU3F3			GPR137B			AP1B1
		APP			MCL1			STXBP5			AP1AR
		PCDHA1			S1PR1			SCARB2			ZNF292
		C17orf47			POU2F2			SCAMP5			TOX
		C17orf103			POU2F1			CTTNBP2NL			TOB2
		C17orf102			AFF4			C11orf58			ZNF275
		C16orf87			CDK7			AL117190.3			INADL
		CYB561D1			CDK8			AL163636.6			CTNND2
		PCDH9			FGFR2			CTSA			C11orf30
		CYB5B			EFNA1			SCAMP2			AP2B1
		IPO7			EFNA3			SCAMP1			AP1S1
		AQP4			AFTPH			ELMOD1			WDR7
		C17orf82			FGFR1			SCAI			CTNNBIP1
		CYB5RL			FGFBP3			GPR162			WDR73
		ZNF514			MBTPS2			RARB			TOM1
		CYCS			FGFR1OP			NEDD4L			CTNND1
		SYNJ2BP			PANK1			WBP4			TOLLIP
		ZNF516			MCAM			ELOVL2			ZNF280C
		ZNF518B			MCC			CUEDC1			TOMM40L
		IPO11			AGAP1			GPR157			TOMM40
		IPO5			AGAP2			GPR158			IMPG1
		ARAP2			AGAP2-AS1			WDFY2			IMPAD1
		TRHDE			FHL5			PCDHA12			AP3S1
		ZNF532			AGFG1			ELMSAN1			AP3S2
		SYP			EFNB2			KREMEN1			ZNF281
		TRAF5			MCTP1			NEDD4			INA
		ZNF469			POU6F2			RAPH1			WDR91
		TRAF4			FGFRL1			C11orf82			TOMM70A
		ZNF471			FGL2			RAPGEFL1			CTRC
		IQGAP1			MCTS1			CUL3			TOP1
		IQCJ-SCHIP1			EFNA5			RAPGEF5			WDR37
		ARF5			FHDC1			PCDHA11			AP5M1
		TRAFD1			FHL3			RAPGEF4			LAMC1
		TRAM2			FHL2			PCDHA10			LAMP2
		ZNF48			PAPLN			C12orf23			NEK9
		TRAK2			SAMD12			GPR26			AP4B1
		ARFGEF2			MCUR1			KSR1			WDR41
		TRAPPC2			SAMD1			KRT81			APBA1
		ZNF512B			MCU			C12orf73			L3MBTL4
		ZNF428			SALL4			RASA2			KXD1
		LDLRAD4			PPAN-P2RY11			PCDHA2			IL36RN
		INTS12			PP13439			ELOVL6			IL6
		NFIB			PAPD7			GPR22			IL6R
		INSRR			PAPD5			C14orf166			WDR31
		LDOC1L			AGFG2			PCDHA3			LANCL3
		INTS2			EFR3A			PCDHA13			APH1A
		LDLRAP1			CDKN1A			C14orf28			APH1B
		INSR			MCM10			NEDD9			IL1RAPL1
		INSM1			EFNB3			C15orf38-AP3S2			NET1
		TRABD2B			POU6F1			PCDH7			IL1RAP
		ZNF451			MCMBP			CXCL14			NEO1
		ZNF462			CDKN1C			C15orf53			NETO1
		LDLRAD3			PAPD4			C15orf61			SV2C
		INSIG2			CDKN1B			CXCR4			SVIP
		INSIG1			SALL3			CXorf23			SVOP
		NFIA			MCM3AP			RAP1GAP			SWAP70
		TRAF3			MCOLN2			PCDH19			TPGS2
		IPCEF1			POU4F2			SCN2B			TPM3
		ZNF397			POMT2			C16orf70			ZNF385D
		TPRG1			AGGF1			RAP1GDS1			TPM4
		SELE			RXRB			CXorf56			SCO1
		TACC1			RYBP			C16orf52			ZNF395
		SYT7			PON2			APOPT1			SCRN1
		SYT9			37104			C16orf72			SV2B
		SEMA4C			POM121C			CYB561D1			INHBB
		SYTL3			POMGNT1			APP			FN1
		AL626787.1			CDKN2AIPNL			RAPGEF2			TP63
		SEMA3D			EFS			PCDHA1			TP73
		SYT11			EFR3B			RAPGEF1			SURF4
		SYT13			EGFLAM			RAP2C			SURF2
		ALDH1L1			CDKN2AIP			AQP11			FNDC3A
		SYT2			EGFR			APPL1			TPCN1
		EMB			CDKN2C			ZNF512B			TPD52
		TRIB2			RUVBL1			IPO5			TP53
		SYPL2			POLR3G			IPO7			AIFM1
		ZNF567			POLR3E			ARAP2			TP53I11
		ALKBH6			RXRA			AQR			ZNF304
		GPR56			POM121			TRAPPC8			FNDC3B
		TRIM13			POLR3H			AQP4			ZNF335
		GPR50			RWDD2B			CYBRD1			INO80
		ZNF580			RWDD4			SYNJ1			FNDC5
		ALPK3			CDR2L			CYFIP2			FNDC8
		GPR39			EGLN3			IPO11			TP53INP1
		ALS2			CDR2			AREG			SUN1
		ZNF592			EGR1			AREGB			AJUBA
		EMC3			BPTF			SYNM			SUN2
		EMC7			CDS1			ZNF521			SUPT6H
		GPR37			S100A2			TRAFD1			FNIP2
		PCDHA5			S100B			ZNF503			SCN1A
		SEC23IP			S100PBP			IPO9			SCML2
		EML6			RYR3			TRANK1			FOSB
		EMP1			S100A16			TRAPPC10			GPC6
		EMP2			RYR2			ARHGAP1			ELAVL4
		AMBRA1			CDX2			TPRG1L			FOPNL
		EML4			CDX1			ARHGAP12			FOS
		EML5			CDV3			ZNF436			SCEL
		GPR61			CDS2			NFIB			AKAP12
		EN1			EGR3			LDLRAP1			SCN1B
		GPR75			BRAF			ARHGAP19-SLIT1			SUGT1
		GPR85			EGR4			INSIG2			GPD1L
		RASGEF1A			BRD4			LDLRAD3			ELF4
		SEC22A			EGR2			INPP5K			SULF1
		PCDHA4			BRCC3			NFIA			RAP1B
		SEC16B			PORCN			TRAF3IP2			FOSL1
		AMER1			CDYL2			IP6K1			FOSL2
		ENAH			BRMS1L			IPMK			ELF2
		PCDHA7			BRD7			IPCEF1			AKAP2
		AMFR			EHMT2			TPPP			GPCPD1
		GPRC5A			BRF2			TPRG1			SULF2
		GPR97			BRI3			ZNF423			ELK3
		GPRIN3			CDYL			INTS6			GPM6A
		SEC31B			POP1			SELK			RAP1A
		PCDHA6			EHD3			SEH1L			AKAP9
		GPX7			BRIP1			SEMA4F			AKIRIN1
		RASL10B			BRK1			SYT7			GPHN
		AMMECR1			EHD4			SYT9			ELK4
		ENPP2			BRINP1			SEMA4C			GPR107
		GRAMD1B			EHF			SEMA4B			GPR12
		C18orf25			KPNA4			SYTL4			GPR111
		AMMECR1L			BRPF3			SYVN1			FOXD3
		SYNGAP1			IGF2BP3			SEMA3A			AKIRIN2
		AMOT			NDP			SZRD1			SUCNR1
		ENPEP			NDRG1			ALCAM			SBNO1
		SCYL2			EIF1B			ALDOA			GPR133
		SCUBE3			IGF2BP1			SYT4			SUCO
		ENHO			NDNF			ALG3			AKT1S1
		C17orf85			IGF2BP2			TRIB2			SUFU
		GRAP2			BROX			ZNF532			AKT3
		C19orf44			BRPF1			SYT1			GPR137C
		CYP26B1			CEBPB			SEC63			ELL2
		ENPP6			VWC2L			SEC62			ELMO1
		ENPP3			CEBPA			ZNF579			GPR137
		C18orf42			SLMO2			GPR6			SCARB1
		C18orf32			EI24			GPR50			CTTNBP2NL
		CYTH1			TNIK			TRIM13			AL021546.6
		SYDE1			VWDE			TRIM2			AL117190.3
		CYP3A5			EIF1			EMC3			AL163636.6
		RASAL2			EID1			GPR37			AL354993.1
		CYP4V2			WAC			ZNF593			SCAMP3
		CYP7B1			SLU7			GPR37L1			STXBP6
		GRB2			WAPAL			ZNF597			AL590483.1
		SDK1			SLX4			PCDHA5			SCAMP2
		SYNCRIP			KPNA2			PCDHA6			CTSV
		PCDHA3			BRWD1			GPR63			GPR141
		ENTPD1			KPNA3			EML5			GPR153
		ENTPD4			NDFIP1			ALX4			CTTNBP2
		C1D			NDFIP2			RASGEF1A			ELMOD1
		ENY2			NDE1			SEC16A			SCAI
		GREB1L			BRSK2			PCDHA4			C11orf57
		CYTH3			SMAD1			EN2			C11orf44
		ENTPD7			NCS1			GPR85			NEDD4L
		C1orf147			NCSTN			EMX1			WBP2
		C1orf131			NDC1			RASD1			RARB
		DAB1			SMAD2			AMER1			CUEDC1
		LCOR			WARS2			RASAL2			GPR158
		DAAM1			TNK2			GPR64			GPR161
		DAAM2			TNKS			PCDHA8			GPR160
		C1orf226			WASF2			AMER2			ELMSAN1
		C1orf216			KPNA6			RASSF3			KREMEN1
		NFATC4			IGLON5			RASSF2			RAPH1
		NFATC2IP			NDUFB9			PCDHA7			WDFY2
		C1orf21			IGSF10			GPRIN3			RAPGEF6
		C1orf210			BRWD3			ENDOD1			WDFY3
		NFATC3			NDUFC2-KCTD14			GPSM2			CUL3
		PCGF3			KPNB1			RASL11B			GPR180
		C1orf50			NDUFAF3			AMIGO1			NEBL
		DAB2IP			NDST1			ENC1			CUL5
		C1QL3			VSX2			RASGRP4			GPR26
		C1QTNF6			VTA1			RASGRF2			CUX2
		DACH1			VTI1A			SYNE1			RASA2
		C1R			VTI1B			SYNE2			KRT80
		C1QTNF7			IGF2R			GPX8			C12orf73
		ARHGAP21			IGFBP5			C17orf85			CUL4A
		C20orf112			BSN			GRAP2			KSR1
		C20orf194			BSDC1			CYP2U1			ELP5
		NFE2L1			IGFBP3			ENPP5			GPR22
		ARHGAP26			IGFBP4			CYP26B1			NEGR1
		NF2			ANKRD33B			SCRT2			RASAL2
		LASP1			NDRG4			C18orf32			C12orf79
		RASSF8			IGIP			SDK2			C12orf76
		PCDHAC1			ANKRD32			SYDE2			C13orf35
		C22orf29			IGFBP7			ENTPD4			KREMEN2
		C21orf91			KPNA5			SDHC			C14orf28
		C21orf119			ANKRD29			GREM2			KRR1
		LARS2			ANKRD28			SYNCRIP			RASA1
		ARHGAP31			NDRG3			DAAM1			NEDD9
		ARHGAP29			VWA1			GREB1L			KRT222
		PCDHA9			VWA5B2			GREM1			C15orf39
		RASSF5			VWA7			SDC2			C15orf38-AP3S2
		RASSF4			VPS4A			DAB1			C15orf32
		ARHGAP35			VPS45			C1orf21			RAP2B
		PCDHA8			VPS4B			LCOR			SCN5A
		ARHGAP36			BTAF1			DAAM2			SCN4B
		NFAT5			PCBP1			DACH1			C15orf61
		PCDHB16			PCBP2			DAB2			C15orf53
		RBAK			ANKRD40			LCMT2			RAP1GAP
		PCF11			KMT2C			DAB2IP			PCDH19
		PCDHAC2			ANKRD34B			RBCK1			SCN2B
		ARHGEF10L			PBX3			RBBP7			PCDH17
		ARHGEF10			NCOA1			RBBP8			RAP1GDS1
		NFASC			RALGPS2			C1orf63			C16orf52
		LBH			PBXIP1			LDLR			CXXC4
		ARHGEF12			ANKRD34A			INO80E			CXorf23
		ARHGEF15			NCOA2			C1QL3			RAPGEF4
		TAF5			RALY			LDHA			RAPGEF2
		TRMT6			PCBD2			NFE2L1			C16orf72
		ITCH			VPS54			DAGLA			CYB561D1
		ITGA1			BTBD10			ARHGAP26			APPBP2
		MEST			VSIG10			NF1			CYB561
		TAL1			VRTN			LASP1			APPL2
		ARHGEF4			VSNL1			RASSF8			APPL1
		TRIM9			RALGPS1			NEUROG2			PCDH8
		TADA2B			BTBD3			NEUROG3			PCDH9
		TAF11			ANKRD50			PCDHAC1			CYB5B
		TRIP12			BTBD11			C22orf23			CYB5R1
		TRIP4			BTBD19			NEUROG1			IPO7
		MEI4			BTBD2			PCDHA9			ARAP1
		ISL1			NCKIPSD			DARS			AQR
		ISG20L2			KMT2A			ARHGAP35			AQPEP
		IRX3			PBX1			C2CD2			AQP4
		MEGF6			ANKRD44			ARHGAP31			AQP2
		IRS1			VSTM4			DAZAP2			ZNF516
		IRGQ			NCL			ARHGAP36			SYNJ1
		TRIM71			NCLN			NFAT5			SYNGR2
		ZNF652			NCMAP			RBBP6			ZNF514
		ZNF618			RALGDS			ARHGAP44			CYFIP1
		ISY1			ANKRD52			RB1CC1			IPMK
		ISX			KPNA1			RB1			IPO11
		TRIM52			KNTC1			ARHGEF10			AREG
		ZNF638			NCOR1			ARHGEF11			AREL1
		TRIM63			KNSTRN			LAT			AREGB
		TRIM66			KNOP1			PCDHAC2			ARAP2
		ZNF641			NCOA7			ARHGEF18			ARC
		ZNF639			NCOR2			ARHGEF17			TRHDE
		ISLR2			VPS37B			ZNF70			SYNM
		MEIS1			KMT2D			TAF4B			ZNF521
		ISL2			VPS37C			ZNF703			IQCH
		PDE3A			KMT2E			TAF5			TRAF6
		SERPINH1			NCOA3			ZNF704			IPPK
		ANAPC16			PCDH1			ITFG1			ZNF473
		SERINC5			RAN			MET			ARFGEF1
		ANGEL1			PCBP4			MESP1			ARF6
		ANGEL2			RANBP2			ARHGEF3			TRAFD1
		PDE4D			VPS39			TAGAP			IPO9
		SESN3			RANBP10			ARHGEF28			IPP
		TAPT1			RANBP17			TAL1			ZNF507
		ANK1			IL1A			TRIM8			TRANK1
		SESN1			ANKRD7			TRIOBP			TRAPPC10
		RBPMS			IL18BP			TADA2B			ZNF512B
		RBPJ			ANKRD55			TRIP10			ARHGAP1
		ANK3			IL18R1			TRIP11			TPT1
		ANKAR			SMARCE1			TAF13			TRABD2B
		GRHL2			SMC1A			ZNF697			ZNF436
		39326			TNRC6B			TRIM67			ZNF446
		EOMES			ANKS1A			ZNF644			ZNF445
		GREM2			SMC3			ZNF652			ARHGAP12
		EP300			STX2			IRX5			INTS3
		EPB41L1			STX1A			MEF2D			NFIB
		EPB41L2			TNRC6C			TRIM71			ARHGAP19
		ANKFY1			STX3			IRS1			ZNF451
		GRID1			STX4			TACC1			ARHGAP19-SLIT1
		ANKHD1			STX6			TRIM41			LDLRAD3
		40787			STX5			TRIM44			NFIA
		EPB41			IL17RD			ZNF618			LDLRAD2
		GRIA1			ANO1			ISM2			INPP5K
		EPB41L4B			IL15			ISY1-RAB43			LDLR
		EPC1			IL13RA1			ITCH			LDLRAD1
		GRIK2			ANLN			MEMO1			TRAF3IP2
		SERBP1			SMCHD1			TRIM45			TRAF3
		ANKRD11			ANKS6			TRIM62			TPRG1
		TANC1			ANKS1B			ZNF641			ZNF423
		GRIK1-AS2			SMDT1			ISL2			TAB1
		EPC2			TNS1			ISM1			SEL1L
		TANC2			SMEK1			MEIS1			SEL1L3
		ANKRD12			STX7			TRIM66			SEH1L
		TANGO2			TNS3			SERTAD2			SEMA4F
		GRIN2B			IL10			SERPINF2			SYT7
		ANKRD13B			IL12B			SERPINE1			SYT9
		EPG5			ANO8			SERP1			SEMA4C
		ANKRD13C			ANO6			SERPINC1			SEMA4B
		PCYT1B			ANO5			TAOK2			SYVN1
		PCTP			ANO4			TAOK3			SZRD1
		C2CD2L			SMARCAD1			PDE4D			SEMA3A
		GRIP1			TNRC6A			RCAN1			AL627171.2
		RBM27			SMARCC1			PDE4A			ALCAM
		ANKRD27			STT3B			PDE4B			SYT12
		RBM24			STX11			SESN2			SYT2
		EPHA7			STX16			ANK2			ALDH6A1
		RBMS1			ANTXR2			SESN1			ALDOA
		NFIX			SMARCC2			PDE3B			ELP6
		DCAF12L1			ANP32E			RBPMS			SYPL1
		C2orf68			SMARCD1			PDE3A			ALKBH1
		RBM7			SMARCD2			ANK3			SYS1
		GRM4			STX17			EPAS1			SYT1
		DCAF12			ANP32B			TAOK1			SEC62
		LEPRE1			IKBKB			GRHL2			ZNF579
		LEP			SMAD7			ANKFY1			TRIM13
		LEMD3			SMAD9			2003-09-01			TRIM2
		NFIC			TNPO1			2002-09-01			ALPK3
		GRM5			SMAP2			EPB41L1			ALS2
		C2orf88			TNPO2			EPB41L2			ALX1
		RBM48			IGSF3			GRID1			EMC3
		RBM47			IHH			ANKH			GPR37
		C3orf38			IKBKAP			ANKHD1			ZNF593
		DCAF7			SMARCA1			GRHPR			ZNF597
		GRPEL2			SMARCA2			ANKIB1			RASGRF1
		GRSF1			SMARCA4			EPB41			EML5
		RBFOX3			SMARCA5			GRIA1			ALX4
		SEMA6D			TNRC18			EPB41L5			GPR61
		EPHB3			IKZF4			TANC1			SEC16A
		SEMA6C			IKZF5			TAL2			GPR85
		RBFOX2			FHOD3			TANC2			SEC22C
		SEMA5B			FICD			GRIK1-AS2			AMD1
		PCSK5			SMAD3			ANKRD12			AMER1
		C5orf15			SMAD4			2007-09-01			EMX1
		C4orf32			TNKS2			TANGO2			RASD2
		C4orf29			SMAD5			RBM27			SEC16B
		PCNP			WASL			GRIN2B			AMER2
		ARID1B			TNMD			GRIN2A			RASD1
		RBM17			IKZF2			EPGN			GPR64
		RBM18			IKZF3			RBM33			RASSF2
		DCP1A			FIGN			ANKRD13C			GPRC5A
		SENP2			SMAD6			PCYOX1			GPR88
		C5orf24			WBP11			EPHA4			GPRIN3
		RBM12			SAMD8			EPHA5			GPT2
		DCLK3			PPARGC1A			DCAF10			RASL10B
		SENP1			SAMD4B			C2CD4A			RASGRP4
		ARID1A			FITM2			DCAF11			ENC1
		TRIM24			PPARA			PCYT1B			AMMECR1
		TRIM27			FKBP14			RBM24			GRAMD1C
		LHX9			FKBP1A			ANKRD17			CYP1B1
		C5orf64			SAMD4A			DBNL			C18orf25
		C6orf106			PPARD			C2orf69			SDAD1
		NICN1			SAMD14			GRM3			GPX8
		ZNF609			PPAPDC2			RBMS1			CYLD
		IREB2			37469			EPHA7			ENHO
		DCP2			FILIP1L			C2orf49			ENKD1
		MED28			PPCS			GRM7			C17orf85
		MED29			FKBP5			PDCD4			GRAP2
		NID1			PPAT			NFIC			ENPP5
		MED26			PPARGC1B			DCAF7			ENPP6
		C6orf132			FKBP4			PDCD1LG2			SCRT2
		MED13L			PPFIA1			C2orf76			C1GALT1
		C6orf89			SAR1A			DCAF5			GRB10
		LIG3			FKBP6			LEF1			ENTPD5
		C6orf62			SAR1B			GRWD1			SDK2
		NIPBL			PPFIA2			C3orf38			CYP7B1
		C7			37834			RBL1			GRB2
		LIFR			FLI1			EPM2AIP1			CYR61
		LIF			FLJ00388			RBL2			SDHC
		ARID4B			FKBP7			SEMA7A			DAAM1
		NFYB			SAP30L			PCNP			GREM2
		ARID5B			FLG2			DCAF8			ENTPD7
		LGI3			FKRP			PCMTD1			CYTH2
		NFU1			SAP18			RBFOX2			C1orf198
		RBMS2			CECR2			EPHB4			C1orf21
		ARIH2			EIF2B2			C3orf80			C1ORF220
		LETMD1			SLITRK4			SEMA5A			C1orf210
		PDE10A			EIF2S1			DCBLD2			NFATC2IP
		PDE11A			TNFSF11			SEMA5B			PCF11
		LEPROTL1			CEBPG			SEMA4G			DAB2
		NFKBIA			SLITRK6			C3orf70			LCMT1
		ARL4C			TNFSF13B			C3orf62			LCMT2
		ARL4A			FLJ00418			C3orf58			DAB2IP
		ARL3			FLJ20306			SENP5			RBCK1
		LHX1			TNFSF15			SENP6			NFAT5
		NHLRC2			FLJ20373			RBM20			LDB1
		NGRN			TNFSF14			RBM15B			C1R
		LGSN			EIF2AK4			DCP1A			DACT1
		LHFPL2			38200			PCNX			C1QL3
		SETBP1			EIF3A			DCLK1			C1QL4
		SMEK2			CELF1			C5orf30			DACT3
		TBC1D7			EIF3B			ARHGEF7			LDHA
		SMG1			CECR6			TRIM24			ARHGAP21
		SESTD1			FLRT2			LHX9			DACH1
		SMG5			FLOT2			LHX8			LCOR
		TBC1D9			FLRT3			NIN			NFE2L1
		SMG9			AGPAT3			IREB2			DAGLA
		SMIM12			EIF4A2			ARID2			ARHGAP24
		TBCEL			CELF2			C6orf120			C20orf144
		SETD5			SLFN12			TRIM3			ARHGAP26
		SETD3			SLIT1			TRIM32			NFE2L2
		ZNF827			SLIT2			TRIM33			NFE2L3
		TSFM			PPAP2B			TRIM36			DAG1
		JAG1			SLIT3			TRIM37			RASSF8
		JAK2			FLT1			LHX6			NEUROG2
		MGA			EIF3J			LHX4			C22orf23
		TSHR			TNFAIP3			ARID3A			ARHGAP29
		ZNF852			AGPAT5			NHLRC3			DARS2
		ZNF862			FMN1			IQSEC1			DAW1
		TSKU			EIF3M			IQGAP3			ARHGAP28
		TBC1D19			TNFAIP8			DCTN6			LASP1
		TSC1			FMN2			NHS			LAS1L
		TSC22D2			TNFRSF11A			MED17			RASSF5
		TARS			TNFAIP8L3			IQSEC2			ARHGAP32
		TSC22D3			SLITRK2			IRF9			ARHGAP36
		SGCB			SLITRK3			ARID4A			ARHGAP6
		SFXN5			EIF4E			NIPBL			ARHGAP44
		RFESD			AGPS			LIMA1			PCDHB16
		SFXN3			AGRN			MEF2A			ARHGEF12
		RFC1			AGTR2			C6orf62			TAF4B
		SFXN1			AHCTF1			IRF2BP2			TAF5L
		SFTA3			TNFRSF1B			IRF2			TAF5
		SNCB			AHCY			ARID4B			TRMT61B
		GSG1L			FMO3			LIF			TAF9B
		RET			TNFRSF9			IRF1			MEPE
		SFT2D2			TNFRSF21			MED6			ARHGEF39
		EPN2			FMNL2			RBPJ			MET
		EPOR			FMNL3			NFYB			MEST
		EPS15			EIF4B			LGI1			TAGLN2
		REV3L			RAF1			NFYA			ZNF652
		RFX3			RAD9B			LGR4			TRIO
		SMURF2			AHCYL1			PDE1B			TADA2A
		GSK3B			AHCYL2			RBMS2			ZNF688
		SGIP1			RAD9A			ARL1			TAF1
		ERBB2IP			CELF6			ARL4A			TRIP11
		GSPT1			AHDC1			LHX2			TRIP4
		GSTA4			AHNAK			ARL3			TAF1D
		ERC1			EIF4E3			NHLRC2			TRIM67
		GTDC1			EIF4EBP2			NHLH1			ZNF644
		SMPD3			CELF5			ARL5A			IRS1
		SMS			RAD54L2			ARL4D			MEF2D
		SMTNL2			CELF3			ARL4C			TRIM41
		ERBB4			PAX6			SMEK2			TRIM44
		SETDB2			PAX5			SMG1			ISY1-RAB43
		SETX			RAD54B			TBC1D8B			MEMO1
		SETDB1			RAD51L3-RFFL			TBC1D9			IST1
		ERCC6			SBNO1			TBCEL			ITCH
		GTF2I			EIF4G2			ZNRF1			ZNF638
		ERCC8			AHSA2			TBC1D2			MEIS2
		SMUG1			EIF4G3			TBC1D20			TRIM55
		SETD8			PPM1E			SETD1B			ZNF641
		GTPBP2			EIF4G1			SETD2			ZNF639
		ERGIC1			PAX3			TBC1D25			MEIS1
		C7orf55-LUC7L2			PPM1F			TBC1D30			SERTAD2
		C7orf41			CELSR2			ZNF827			SERPINF2
		RERE			CELSR3			JAG1			SERPINE1
		SMIM17			SBK1			JAK1			AMOTL2
		TBL1X			PPM1H			MFSD9			SERINC5
		SMIM19			CELSR1			TSG101			ANG
		REST			RALGAPA2			TSHZ2			SERPINC1
		GTPBP10			RALGAPB			TBC1D10C			ANGEL2
		ERI2			AIDA			TBC1D12			ANGEL1
		C7orf60			AIF1L			TBC1D13			ANGPT2
		C7orf73			EIF5A			ITPRIPL2			RCAN1
		SF3B3			EIF5A2			ITSN1			RC3H1
		NKRF			CSRNP3			MFSD6			PDE4B
		C8orf44-SGK3			CSRP2			IVD			ANGPTL3
		REL			PBRM1			MFRP			ANK2
		DCX			CEND1			TSHZ3			EOGT
		GXYLT1			PAXBP1			TBC1D15			RBPMS2
		PDHX			KLHL7			TSKU			RBPMS
		GXYLT2			EIF5			ZNFX1			SERTAD4
		NKIRAS2			KLK13			TBC1D17			PDE3A
		PDIA4			KLHL8			TSC22D1			ANK3
		C8orf37			RALBP1			ZNF800			EPAS1
		ERLIN2			RALGAPA1			TSC22D2			2002-09-01
		C8orf46			NCKAP1L			ZNF805			ANKFY1
		DCUN1D5			BTBD7			MGAT2			TAOK1
		DCUN1D4			KLRC4			SNAP25			2007-09-01
		PDGFRB			NCKAP5			SNAP29			2003-09-01
		PDHA1			KLKB1			SFXN5			GRHL2
		H1F0			KLK15			SNAPC1			EPB41L1
		REEP1			CENPF			GSG1			EPB41L2
		H2AFX			CENPB			RET			GRID1
		C8orf86			RALA			GSG1L			ANKIB1
		PDGFRA			RAI2			SFSWAP			GRHPR
		ERN1			RAI14			EPN2			SEPN1
		C9orf72			CTBP1			REV3L			EPB41L5
		PPP1R15B			CTBP2			ERBB2			EPC1
		C9orf69			CENPP			RFX4			TAL2
		REPS2			PAX8			SMURF1			SERGEF
		NKX2-2			EIF5B			RFX3			SERINC1
		CA3			CENPO			GSK3B			ANKRD11
		PPP1R12A			CSTF2T			SNAI2			ANKRD10
		PPP1R13B			PAX9			RFT1			ANKRD12
		DDI2			BTF3			GSPT1			EPB41L4A
		PDIK1L			BTF3L4			ERBB3			TANC2
		CA12			RAG1			ERC1			GRIN2A
		CEP41			BTBD9			SMOC2			2008-09-01
		PDE7A			CEP104			SETD9			TANGO2
		DDOST			PPIL6			SMTNL2			GRIK3
		RCOR1			SATB1			GTDC1			SERBP1
		ARL5B			PARP8			SEZ6			SERAC1
		PDE5A			PPIL2			GTF2H1			RBM3
		RCC2			PPIL4			EREG			GRIN2B
		DDX11			CTC-432M15.3			SETD7			EPDR1
		CACFD1			CEP170			GTF2A1			PCYT1B
		ARMC1			RABL3			GTF2F2			PCYOX1
		PDGFC			RACGAP1			GTF2E1			DBP
		CEPT1			RABGAP1L			C7orf41			C2CD4A
		CEP97			RABGEF1			ERGIC1			GRIP1
		NIPSNAP3A			ELAVL1			DCUN1D3			DCAF11
		PDGFA			BTG1			C7orf43			ANKRD17
		PDGFB			CEP135			TBCK			DBNL
		DDX3X			ELAVL2			SFPQ			DCAF12
		PPM1L			CTBS			SMIM14			NFIX
		NIPSNAP3B			CTC-349C3.1			TBL1X			PDCD6IP
		NIT2			CEP128			SFMBT1			EPHA5
		NKAIN1			PPIC			SMIM15			RBMS1
		RECQL			SASH1			REST			PDCD4
		CACNA1A			SART3			GTPBP10			C2orf49
		CACNA1B			PPFIA3			C7orf60			LENG8
		CEP85L			SARM1			GUCY1A3			LENG9
		ARMC8			PPFIA4			ERI1			LEPREL1
		CACNA1C			PPFIBP1			TBL1XR1			LEPRE1
		PDE7B			CTDNEP1			SMOC1			GRM7
		RDX			SAT1			GXYLT1			DCAF7
		DDX3Y			SASS6			ERMP1			C2orf91
		CERS1			BTG2			NKRF			RBM39
		ARNT			ELAVL3			PPP1R10			C2orf72
		TRPS1			CEP350			C8orf37			DCAF17
		MEX3B			CTD-2140B24.4			NKIRAS1			GRM5
		MEX3C			CTD-2207O23.12			C8orf22			LEF1
		ARPC1B			CEP170B			PPP1R12A			GSDMA
		MFAP2			RAD50			PPP1R11			C3orf38
		MFAP3			RAD51			RELN			EPM2AIP1
		TRPV3			RAD23B			REEP3			PCNP
		ARPP19			SBF2			PDGFRA			EPN1
		PPP2R2A			PAX2			NKAIN2			GRPEL2
		ARRB1			PPM1D			C9orf114			GRSF1
		ZNF704			BTRC			ERN1			RBFOX3
		ZNF710			RAD51D			PPP1CB			EPHB3
		CFL2			CTDSP2			DCX			SEMA6C
		ARRDC4			BTLA			PPP1R15B			C3orf14
		ARRDC3			CTDSPL			PPP1R16B			C3orf80
		CFTR			SBF1			C9orf69			SEMA6A
		ARSB			PPM1B			DDHD1			DCBLD2
		ARSG			PPM1A			C9orf64			SEMA5B
		ZNF740			PAWR			NKX6-1			SEMA4G
		ARVCF			CTDP1			NKX3-2			C3orf70
		METTL1			CTDSP1			NKX2-2			C3orf58
		PPP1R3D			BTN3A2			REPS2			C3orf62
		METAP2			RAD21			DDI2			SENP5
		ASAP2			SAV1			PDIK1L			PCSK5
		ITGA11			RAD18			PDE7A			RBM23
		METAP1			PPL			CEP41			DCDC2B
		PPP1R18			PARVA			CABLES1			RBM20
		PPP1R2			SATB2			DDIT4			SENP7
		TRPC4AP			PATL1			RCOR1			C5orf15
		TRPC6			BZW1			CEP57			C4orf32
		CHD3			CTDSPL2			SESTD1			DCP1A
		NLK			BZRAP1			CA7			SENP2
		NLGN3			BVES			CA5B			PCNX
		ITGB1			BUB1			ARMC7			RBM15B
		NMT2			PPIP5K2			SESN3			C5orf24
		PPP2CA			PPIP5K1			DDR2			DCLK3
		METTL21B			ZNF281			DDX17			RBM12
		NLRX1			TOPBP1			PDGFC			DCLRE1B
		ITGA6			ZNF286A			CEP97			SENP1
		PPP1R9A			ILDR2			PDGFA			ARID1A
		NMNAT2			ILF3			PDGFB			C5orf27
		TCTEX1D1			CTH			PPM1L			TRIM24
		WNT8B			IMPA1			REEP1			LHX9
		TDG			IMPA2			NIPSNAP3B			DCP2
		SNTB2			C10orf107			DDX3X			MED28
		SNX1			IMMT			CEP85L			C6orf120
		SNX11			IMPAD1			ARMC8			MED22
		WNT10B			IMPACT			CACNA1C			ARID2
		TCF4			CTGF			PDE7B			TRIM3
		WNT2B			ANXA7			RDH10			MED19
		WNT2			ANXA2			CERS6			ZNF609
		WNT3			BZW2			CERS4			TRIM39
		TCF7L2			ANXA11			RDX			ZNF618
		SNRK			TOPORS			RDH11			ZNF613
		TCF12			TOR1A			CACNA1E			DCPS
		TCF15			TOR1AIP1			CERCAM			LHX4
		WNK3			WEE1			TRPS1			DCTN2
		TCF23			ZNF286B			ITGB8			LHX2
		SNIP1			TOR1AIP2			ARPC4-TTLL3			C6orf201
		TTC9			TOR3A			CES4A			IQGAP3
		TBX21			TOR2A			MEX3D			IQSEC2
		H2AFY			TOR1B			TRPV6			C6orf47
		H3F3A			ZNF292			ARPP19			NHS
		ERP44			ZNF287			NOA1			IRG1
		TBX6			LARP4			CFL2			NIPBL
		TTLL7			CTNNB1			PPP2R3A			C6orf89
		TCEANC2			NEUROD1			ITGB6			DCUN1D1
		WISP1			IL6ST			MEX3A			ARID4A
		RIC8A			NEUROD2			TRPM3			ARID4B
		NPTX1			LARP4B			ARSJ			NIPA1
		RIC3			C10orf2			MFN2			NINJ1
		NPTN			AP1G2			MFN1			NINL
		ESRP1			C10orf12			CGGBP1			IRF2BP2
		HAL			C10orf128			ARSB			MED9
		ESRRG			ILDR1			TRPM7			NFYA
		RHOQ			AP1G1			ITPKB			PDE1B
		HAPLN1			CTNNA2			ZNF74			RBMS3
		HARBI1			C10orf118			MFAP3L			LGI1
		HAPLN3			NEURL4			CGRRF1			LGR4
		ETF1			AP1AR			CHAF1A			NFX1
		PREX1			TOX			ASB1			RBMS2
		RIMKLB			CTIF			CHD1			NFKBIA
		PRICKLE1			TOX3			METAP1			NFKBIE
		HAS3			CTNNA1			PPP1R3B			NFRKB
		HAS2			ZNF274			PPP1R21			ARL15
		PRELP			TOB2			TROAP			ARL10
		RIMKLA			ZNF268			TRPC4			ARL11
		ETNK2			ING1			CHD2			ARIH1
		NPTXR			WDR6			PPP2R2A			ARL3
		HAT1			WDR59			PPP2CA			ARL4A
		HAUS5			CTNND1			METTL8			NHLH2
		PRDM6			ING2			NMT2			LHFPL2
		DDX52			CTNND2			ITGA4			NGFRAP1
		ETV1			ZNF275			PPP1R3G			SET
		HBS1L			CTNS			TCTEX1D1			ARL5B
		ETS1			C11orf30			SNTB2			SMG1
		FOXJ2			ING4			WNT9A			SESTD1
		SNX22			AP2M1			WNT8B			ZNRF1
		DDX46			C11orf24			SNTG1			TBC1D20
		HBEGF			AP1S3			SNX1			TBC1D22B
		HBP1			AP1S2			TCF4			TBC1D25
		DDX6			WDR75			SNRK			TBC1D30
		DEDD			WDR76			TCF7L1			SETBP1
		SNX24			WDR77			TCF7L2			JAG1
		SNX27			CTNNBIP1			SNRNP40			MGA
		RGS16			WDR7			WNK1			MGAT1
		FOXJ3			TOE1			TCF12			IVNS1ABP
		DENND2C			TOM1L2			TCF21			MFSD6
		ETV6			WDR81			WNK3			MFSD7
		HCN1			TOMM34			TCF3			TBC1D12
		FOXN2			TOMM20			WNT1			TSHZ2
		DENND4C			ZNF280B			TBX3			ZNF831
		RHOBTB1			TOMM40			WIPF2			ZNF830
		ETV4			ZNF280C			ERP44			TBC1D13
		ETV5			IMPG1			ERRFI1			ZNF843
		FOXK2			AP3S2			ERO1LB			TBC1D14
		FOXN3			AP3M2			ESR1			ITSN1
		DENND6A			AP3M1			HABP4			MFSD2A
		DENND5B			AP3D1			TCEB3			TBC1D15
		RGS7BP			WDR82			WLS			TSKU
		RGS4			AP3B1			RIC8B			TBC1D16
		RHBDD1			WDTC1			RHOV			ZNF800
		FOXO3			TOMM6			HAO1			TSC22D2
		FOXO4			TOMM40L			ESRP1			ZNF827
		NOX5			TOMM70A			HAPLN1			TASP1
		FOXO6			WDR83OS			RHOC			SNAP25
		ASCL1			WDR91			ESRRA			SNAP29
		DES			CTRC			ESYT2			RFFL
		FOXP1			TOP1			ESYT3			REV3L
		NOVA2			TOP2A			ETF1			SFXN1
		DERL2			AP4E1			NR2C2			SNCAIP
		MGRN1			WDR37			PREX1			SNCB
		CHD7			AP5M1			SNX30			EPS15
		PRCD			LAMC1			NR1H2			GSG1
		CHD8			NELFA			PREB			EPS8
		DESI1			LAMP1			RIMKLA			RET
		JARID2			LAMA4			HAS2			SFT2D3
		MGAT5			NEK7			HAUS8			REST
		MGAT4B			WDR41			PRDX3			EPN2
		CHD9			NEK9			RILPL2			EPOR
		NPAS3			WDR45B			PRDM6			GSDMB
		NPAS4			WDR47			HBP1			SMURF1
		PPTC7			APBA1			ETV1			RFX3
		ASIC1			WDR44			FOXJ2			EPT1
		FRAS1			APBB2			FOXH1			ERBB3
		FOXR2			L3MBTL4			SNX21			ERBB4
		NOTCH1			L1CAM			RGS17			GSTM4
		RGMA			NEK10			DDX5			GSTO2
		RGAG4			KTN1			RGS4			GSTM5
		DGKD			NEK1			FOXG1			SGCZ
		CHFR			WDR55			HCFC2			ERBB2IP
		CHIC2			TOB1			DEDD			GSR
		NOL8			WDR52			SNX29			ERC1
		RFX7			NEK6			HCFC1			ERC2
		ASXL3			WDFY3			FOXJ3			GTDC1
		ATAD1			APC			ETV6			SMOC2
		CHL1			LARGE			HCN1			SMPD3
		NOTCH2			LAPTM5			DENND4A			SMTNL2
		PPP3R1			WDFY4			HCN3			SETD9
		NOTCH3			IL33			FOXN2			ERCC1
		ATAD2B			LARP1			ETV5			SMUG1
		CHMP6			IL5RA			RHO			SETD7
		CHMP5			NEURL1B			SNX12			ERGIC1
		TTC30B			IL6R			SNX15			GTPBP8
		TBL2			IL23R			FOXK2			GUCY1A2
		MIF4GD			NETO2			FOXL2			GUCD1
		KAT2A			NEURL			DENND5B			C7orf43
		MIER3			WDR13			FOXN3			ERG
		TTC39A			WDR20			SNX16			RERE
		ATG14			APCDD1			RGS7BP			TBK1
		JUND			APC2			RGS7			TBCK
		MIER1			NETO1			HCN4			SMIM15
		CHRM3			LAMTOR1			RGS9BP			ERF
		CHRNE			LAMP5			NPAS3			SMIM3
		MIP			IL1RAPL1			PPP6R1			SFPQ
		TTC13			LANCL3			PPP6R2			C7orf55-LUC7L2
		TTBK2			LANCL2			FOXP1			ERLIN1
		TTC14			LANCL1			NPAS2			ERLEC1
		ZZZ3			APH1B			PPP6C			ERGIC3
		TTC26			NEO1			DENND6B			C7orf63
		KAT6A			NET1			PPP6R3			TBL1X
		MINK1			NELFE			FOXO1			C7orf73
		TSPAN3			WDR33			NOVA2			TBL1XR1
		TSPAN33			APLP2			ASCL1			SF3B3
		PRDM16			APMAP			CHD5			SF1
		TSPAN4			APLN			FOXP2			DCUN1D3
		ZRSR1			SV2C			DERL2			ERMP1
		ZSCAN29			SVEP1			ASH1L			C8orf44-SGK3
		ZSCAN25			SWAP70			MGEA5			PPP1R10
		NPM3			APLF			ASF1A			GXYLT1
		PRDM15			SWT1			MGAT5B			REL
		MIB1			SYAP1			NPAT			DCX
		TSPAN9			TPH1			FOXQ1			PDIA4
		ZSWIM5			TPM3			CHD9			C8orf37
		JAZF1			SCP2			ASPHD2			PPP1R12A
		NPFFR1			SCOC			ASIC2			PPP1R11
		NPEPPS			ZNF385D			MGAT4A			RELN
		JOSD1			ZNF385B			PPTC7			DCUN1D5
		TSPAN14			ZNF395			JAKMIP3			C9orf38
		MID2			SUV420H2			JAKMIP2			H2AFX
		JMY			ZNF394			FRAS1			C9orf114
		MIEN1			SCNM1			CHIC1			PDGFRB
		MIDN			SCRG1			ASXL2			C8orf58
		MIEF1			SCRIB			FOXR2			ERN1
		JMJD1C			SUZ12			NOTCH1			PPP1CC
		ZRANB1			SCN8A			RGMA			GXYLT2
		SOCS7			SV2B			RGL1			PPME1
		SOGA3			INHBB			NOS1AP			NKD1
		SORBS2			FNBP1			CHKA			REEP3
		RIT1			INHBC			CHIC2			PDGFRA
		RLF			FN1			ASXL3			PPP1R16B
		HDAC4			TP53INP2			NOL4			NLGN1
		RIPPLY1			SUPT7L			RFX6			C9orf69
		RIOK3			SURF2			PPP4R1L			DDB2
		RIN2			ZNF366			CHMP2B			C9orf64
		HDAC7			TPBGL			RGS1			NKX6-1
		XPO4			TP73			PPP4R2			REPS2
		TET3			TPBG			ATAD2			PPP1R12B
		XPO7			ZNF362			CHL1			CA12
		XPO5			ZNF365			RGMB			DDI2
		HDLBP			ZNF367			NOTCH2			RER1
		HDGF			FMR1			PPP3R1			NKX2-1
		XPR1			SUSD1			CHN2			PDIK1L
		SOCS4			TPCN1			CHMP7			PDE7A
		XRCC6BP1			INHBA			ATAD5			ARL6IP5
		XRCC5			ING5			TBPL1			CABLES1
		SOCS5			FNDC3A			WHAMM			CA7
		XKR4			TPD52			WFS1			CAAP1
		XKR6			ZNF384			KAT2B			PDE4D
		HEATR5A			ZNF385A			WHSC1			CEP63
		TET1			SUV39H2			MIER3			ARMC7
		XKR7			TPD52L2			ATE1			SESN3
		XKRX			FNBP1L			TTC39C			RCC2
		TET2			SUV420H1			WHSC1L1			RCE1
		SNX9			FNBP4			WIPF1			DDX17
		HECTD1			ZNF300			ATG14			CACHD1
		XPNPEP1			FNDC3B			JPH3			ARMC10
		NRK			TOX4			CHRM2			CABP7
		RNF144B			TP53BP2			ATG12			CABP1
		RNF141			AIFM1			TTC7A			PDGFD
		HECW1			ZNF318			CHRM3			CERCAM
		RNF138			ZNF319			MIER2			PDGFC
		HELB			ZNF304			TTC9			PPM1L
		FREM2			ZNF302			TBX2			NIPSNAP3B
		PROSER1			AIFM2			TSR1			DDX19B
		RNF126			AIP			ZXDA			CACNA1C
		PROM1			ZNF322			TTBK2			PDE7B
		RNF122			FNDC5			TTC19			CERS6
		HECW2			ZNF329			MINOS1-NBL1			CERS4
		DGKH			INO80C			MINK1			RDH11
		FRAT2			FNIP1			ZRANB1			ARMCX3
		FRAT1			INO80D			TSPAN7			CACNA1E
		FREM1			AIPL1			ZRANB2			CACNA1D
		NRSN1			TP53INP1			JHDM1D			ARNTL
		HEPACAM			AJAP1			ZSCAN25			CACNA1H
		PRR12			SUN1			NPM1			TRPS1
		NRXN2			ZNF354A			MICAL3			ITGB8
		PRPS1			AJUBA			NPNT			ZNF772
		PRPF4B			SUN2			PRDM12			ARPC4
		PRPH2			SUPT3H			MIB1			ARPC4-TTLL3
		DGKI			AK2			NPLOC4			ARPC5
		FRK			SUPT16H			TSPAN9			CES4A
		HELZ			SUPT6H			PRDM10			TRPV2
		FRMD3			INO80			ZSCAN29			CFL2
		NRP2			FNIP2			JAZF1			ITGB3
		PRPF40A			SCML4			TSN			NNT
		PRPF4			AK3			JMY			ARPP19
		PRPF38B			AK4			TSPAN14			NOC3L
		RNF145			SCML2			MIDN			MEX3A
		DHTKD1			AK5			JOSD1			PPP2R2C
		FRMD4A			FOS			TSPAN18			ITGB6
		HERPUD1			FOSB			JMJD1C			PPP2R3A
		FRMD4B			ELAVL4			MICALL1			NOL4
		DIABLO			GPC6			MID1			NOG
		DIAPH2			SCMH1			SOCS7			ARRB2
		RMND5A			SCIN			SOGA2			TRPM3
		HEY2			FOCAD			SON			ZNF704
		RNASEH2B			SCHIP1			SORBS2			ARSJ
		FRRS1			FNTB			XRN1			ITPR2
		DICER1			AKAP1			RLIM			ZNF710
		RLIM			AKAP10			SOCS6			ITPRIPL2
		RMDN3			AKAP11			HDAC4			ARRDC3
		FRS2			SCG3			HDAC1			MFHAS1
		ATG2B			SCD5			SOBP			CGGBP1
		DIO2			RAP1A			HDAC9			CFTR
		RNF121			FOSL2			XPO5			ARSB
		CHST11			PCDH12			TET3			TRPM7
		SORCS1			ELF2			SOCS2			ZNF74
		NRF1			SCN2A			SOCS4			CHAF1B
		NREP			PCDH11Y			SOCS5			NLRC5
		RNF115			SUGT1			XKR4			METAP1
		PRMT6			PCDH17			HEATR5A			ASB14
		CHSY1			PCDH10			HECA			ASB1
		DIP2A			PCDH11X			TET1			ASAP2
		DIP2B			ELF4			HECTD2			CHD1
		PRKD1			GPD1			SNX8			PPP1R18
		KBTBD8			SULF1			TET2			TRPA1
		ATL2			ELF5			SNX9			ASB4
		FSD1L			GPD2			SOAT1			NLK
		DIP2C			RAP1B			NRIP3			PPP2CA
		CHUK			FOSL1			PROX1			NNAT
		DIRAS1			AKAP13			HECW2			METTL4
		ATG9A			ELF1			RNF130			NMT1
		NR6A1			AKAP2			RNF128			NMT2
		KAZN			GPCPD1			RNF13			METTL8
		PRKCB			ELFN2			FRK			PPP1R9A
		PRKCD			ELK1			NRG2			METTL21B
		FSTL1			FOXB1			HEG1			NLRP1
		CIAPIN1			SULF2			DGKH			METTL20
		PRKCA			SCN1A			NRSN1			PPP1R7
		DIS3			SULT4A1			DGKZ			TCTA
		DIXDC1			GPM6A			HEPACAM			WNT9A
		CILP2			SUMF2			PRR12			TCTN1
		KATNBL1			ELK3			NRXN2			TCTEX1D1
		CISD3			SUMF1			FRMD4A			TCTE1
		MLLT1			SUMO1			DGKI			WNT8B
		KCMF1			GPM6B			DGKQ			SNTB2
		MLK4			SUMO2			NRN1			SNX1
		MLIP			RANBP9			HES1			SNN
		MLF1			SUMO3			PRPF4			TCF4
		PRKRA			RANBP3			PRPF38B			WNT2B
		PRKG1			ELFN1			DHRS13			SNRK
		NRAS			RANBP6			FRMD4B			TCF7L1
		NR2F6			AKAP5			FRMD5			WNT5A
		NR3C1			AKAP6			HEY2			SNTB1
		NR2F2			AKIRIN1			FRMD6			TCERG1L
		PRKAA2			GPI			DICER1			TCF12
		ATP13A3			GPN2			FRRS1L			TCF23
		ATP1B1			GPR116			FRS2			WNK4
		CLCN3			STYX			DIEXF			SND1
		PRICKLE2			GPR123			ATG16L1			WNT1
		ATP1B4			FOXD1			ATG2A			TBX4
		NR5A2			FOXC2			CHST2			H3F3B
		KATNAL1			FOXD3			CHST12			H2AFY
		KATNAL2			ELK4			ATG4B			ERP44
		NR4A3			SUCLA2			ATG2B			TTK
		ATP2B1			FOXF1			RNF114			TBX6
		CLCN5			SUB1			NREP			TCAP
		PRKACA			FOXE1			SORL1			TCEANC2
		PRKAB2			SCAI			RNF111			TCEAL4
		ATP2B2			ELL			ATG7			TCEANC
		CLCN6			GPR135			DIP2C			TCEB1
		TENM1			SUCO			FRYL			WIZ
		XIAP			SUDS3			DIP2A			ESCO2
		TENM3			SUFU			CHST7			TCEB3
		TENM4			AKT3			SOS1			RIC8B
		MMP16			SUGP1			RND3			NPSR1
		TEAD1			GPR124			RNF11			RHOV
		WSCD2			GPR137C			ATL3			HAND2
		TEAD3			ELL2			DIRAS2			RHOQ
		WT1			SCD			PRKD1			HAPLN2
		TEF			ELMO1			MKRN1			RHOBTB2
		WWC2			AL021546.6			ATL2			ESRRA
		WWC3			SCARB2			FSD1L			ESYT3
		TDRD5			SCARF1			ATG9A			ETF1
		KCNAB3			GPR137B			MKNK2			RIMS1
		KCNA6			STXBP5			CHUK			SNX30
		MLLT11			GPR155			FRZB			PRDX6
		KCNC3			AL162407.1			MKLN1			PREB
		MMD2			C11orf57			KBTBD7			PRELP
		MLXIP			SCAMP4			KBTBD6			ETNK1
		KCNB1			STXBP5L			CIC			NR1D2
		KCNC2			CTSA			MKL2			RICTOR
		HEYL			STXBP6			ATOH1			RILPL1
		SP2			AL590452.1			ATMIN			NPTXR
		RNF165			ELMSAN1			CHURC1-FNTB			PRDM6
		RNF169			AL589765.1			DIXDC1			HAUS5
		HHIP			CTSV			DIRC2			ETS1
		RNF19B			GPR153			ATM			ETS2
		SP1			CTTN			CIT			ETV1
		RNF19A			CTTNBP2			ATP11A			SNX2
		HIF1A			SCAMP1			KCNA1			RGS17
		SOX6			ELMOD2			KCMF1			DDX46
		YRDC			C11orf54			MLK4			DDX49
		RNF152			C11orf45			MLLT1			DDX5
		FTCD			RARB			ATOH8			RGS20
		HIF3A			WDFY1			KCNA2			FOXG1
		HILPDA			WDFY2			CKLF			DDX6
		HIP1			ELOVL2			MLEC			SNX24
		HINT3			GPR158			NRBP1			SNX27
		SOX12			GPR160			ATP13A3			FOXJ2
		SOX14			CUEDC2			ATP13A1			HCFC2
		DKFZP779J2370			CUL2			PRKAA2			FOXK1
		SOX21			KRAS			NR3C1			ETV6
		RNF150			CTTNBP2NL			CLCC1			DENND4B
		DLD			ELN			ATP1A2			HCN3
		DLG3			NEDD4			CLCN3			FOXN2
		PSMD11			KREMEN1			RIMS3			SNX11
		PDK3			RAPH1			RIMS2			SNX12
		NUFIP2			RARA			PRICKLE2			RHEB
		PSMB5			PCDHA12			NR2F2			SNX15
		DLG2			NECAP1			CLCF1			RHBDD1
		FUBP1			C11orf73			KATNAL1			HCN1
		DLGAP2			NECAP2			MITF			DENND1A
		PSKH1			RAPGEFL1			NR4A3			DENND5B
		NUDT3			NECAB3			ATP2A2			FOXN3
		HIPK2			RAPGEF6			CLCN4			FOXN4
		NUP153			C12orf56			NR4A2			FOXO1
		MRE11A			C12orf55			NR3C2			RGS7BP
		DLGAP4			GPR174			PRKACB			SNX18
		PDPN			ELOVL6			ATP2B2			RGS7
		PDP2			GPR180			TENM1			RGS9BP
		MRFAP1			CUL3			WWP1			DEPDC1
		PDPK1			ELOVL4			XIAP			FOXP1
		PSMG1			ELOVL5			TENM3			DENND6A
		FUT11			KPRP			TENM4			NOVA2
		FUT8			GPR173			KCND3			PPP6C
		ATP2B4			PCDHA11			WSCD2			FOXP2
		MPRIP			NEBL			WTAP			DERL2
		PSME4			C12orf49			TECPR2			PRDM1
		CLDN1			C12orf5			WWC2			ASGR1
		MPZL1			C12orf29			KCNB1			DESI1
		DLK1			C11orf87			MLLT6			CHD9
		MPZL3			CUL5			WNT9B			CHD8
		PDK4			GPR22			WRN			MGAT5B
		ATP6V0A1			GPR26			MLLT3			NPAS4
		ATP5G3			CUX2			MLLT10			MGAT4B
		ATP6V1A			KSR1			MMAB			ASPHD2
		CLEC2L			PCDHA2			HGF			MGAT5
		NTNG2			KRT85			SP3			ASIC2
		RNF217			C12orf73			RNF19B			MGAT4A
		FXR2			C12orf74			SOX6			PPTC7
		CLINT1			KRT80			HIAT1			JAK2
		CLIP1			NEGR1			RNF2			JAKMIP2
		ATP6V1G1			C12orf66			SP2			NOP2
		PRRT4			ELOVL7			HIF1A			NOTCH1
		RNF214			CUL4A			HIF1AN			PPP3CA
		ATP8A2			GPR183			YPEL4			NOS1AP
		CLK2			ELP4			YPEL5			FRAS1
		FZD4			CUL4B			RNF152			DGCR8
		NUDT11			ELP5			FSTL4			CHIT1
		CLMN			RASAL2			YTHDC1			CHIC2
		CLLU1			C14orf28			RNF150			RFX7
		DMTN			RASAL1			TGFBRAP1			ASXL2
		PSD3			RASA2			YTHDF3			RGPD6
		RNF38			C14orf166			RNF146			RGPD5
		CLMP			C12orf79			DLD			RGPD3
		NUCKS1			C14orf1			RNF145			RGPD4
		NUBPL			RASA1			SOX4			PPP4R1L
		RNF24			CXADR			HIP1			PPP5C
		PSD2			CXCL10			PDK3			PPP4R2
		MOG			CXCL11			MPRIP			RGPD8
		ATRN			KRIT1			MPPED2			CHMP1B
		KCNJ6			CWC15			PSMB5			RGMB
		CLPX			PCDHA13			FUBP1			NOTCH2
		CLPP			KRT1			DLGAP2			PPP3R1
		KCNJ3			NEFH			FURIN			ATAD2B
		LIMS1			KRT222			PSIP1			CHMP7
		KCNK10			NEFM			PSEN1			CHMP5
		CLTC			NEDD4L			NUMBL			TTC28
		KCNK15			RARG			FUT9			TTC31
		MORF4L1			C15orf38-AP3S2			PDLIM5			TBPL1
		MORC1			C15orf27			FUT11			WHAMM
		ATXN1			C15orf32			FUT8			KAT2A
		KCNK1			PCDH8			NUFIP2			CHP1
		CLYBL			SCN5A			DLL1			KANSL1
		ATXN1L			RAP2B			MR1			MIER3
		CLVS2			PCDH7			MRAS			KANK2
		MON2			RAP2C			ATP5G2			ATF1
		KCNIP2			C15orf56			FXR1			CHRFAM7A
		PRR3			CXCL5			ATP5S			CHRM1
		MMP24			CXCR4			FYCO1			CHRDL1
		PRR24			CXCR5			FYN			ATF6
		CMPK1			CXorf21			NTNG1			TTC4
		KCND3			CXorf23			PRRX2			TBX15
		NSD1			PCDH20			RNF217			TBX18
		PRR14L			C16orf45			NTN4			WHSC1L1
		KCNE3			C15orf61			PRRX1			ATG14
		MMP2			CXCL12			FXYD2			JPH3
		MOB1B			CXCL13			CLIP3			ATG12
		MOB1A			SCN2B			DMD			ATF7IP
		PRRT1			PCDH18			RNF213			CHRM3
		KCNJ13			C16orf70			CLIC4			TTC9
		NSUN4			RAP2A			NTN1			TSPYL6
		MN1			RAP1GDS1			FZD3			TSSK2
		PRRC2C			SCN3B			CLIP4			ZSWIM6
		KCNJ12			RAP1GAP2			FZD4			MIPOL1
		PRR7			C16orf52			ATP8A1			CHRNA7
		NSL1			APOC3			DMRTA1			TTC14
		TGFB2			CXXC1			DMRTA2			TTC19
		TGFBR1			CXXC4			DMWD			MINOS1
		YPEL1			APOA5			PSD3			MINPP1
		SOWAHC			APP			NUCKS1			KAT7
		YPEL2			APOOL			CLOCK			KAT2B
		TFEB			C16orf54			RNF34			MINA
		TFEC			RAPGEF4			PSD			MICALCL
		LMLN			PCDHA10			NUBP1			TSPAN33
		YME1L1			C16orf87			ATXN1			PRDM16
		TFAP2C			APPBP2			MOB4			ZRANB3
		YAP1			C16orf72			KCNJ3			ZRSR1
		YARS2			C16orf80			MOB3B			TSPAN6
		YBX1			RAPGEF2			CLUH			JHDM1D
		MPP5			CXXC5			LIMK1			NPR3
		TFCP2			PCDHA1			CLSTN2			MICAL3
		YBX3			CYB5R4			MORF4L1			NPNT
		MOSPD1			AQP11			LIMD2			TSPYL4
		KCNK3			C17orf70			MON2			ZSCAN29
		MOSPD2			C17orf50			KCNK10			MIA3
		HIVEP1			RAPGEF1			ATXN1L			NPL
		TEX13B			APPL1			PRR16			NPEPPS
		HIST1H2BF			APTX			MMP24			TSN
		XRN1			C16orf95			MMP2			TSNARE1
		XXYLT1			C17orf102			KCNH7			TSPAN12
		TFAM			C17orf100			CMPK1			JPH1
		HIVEP2			PCDH9			CMKLR1			TSPAN14
		HIVEP3			CYB561D1			ATXN2L			MID2
		LIN7A			CYB5B			NSD1			ZNRF2
		HLCS			CYB5R2			PRR15			JOSD1
		SH3BP5L			IPO7			PRR14L			TSPAN17
		PTBP3			IPO8			MMP16			TSPAN18
		SH3GLB1			ARAP1			KCNJ2			JMJD1C
		SH3GLB2			ARAP2			PRRG4			JMJD7-PLA2G4B
		HLF			AR			PRRG1			RIN2
		ROCK1			C17orf85			PRRG3			RIMS4
		HMCN1			TRAPPC8			KCNJ13			SOCS7
		RORA			AQP9			PRRC2C			SOGA2
		SH2D4A			TRAPPC6B			KCNJ10			RIT1
		DMXL1			C17orf78			YOD1			RLIM
		FZD5			C17orf75			TGFB2			HDAC4
		SGOL1			AQP2			LMAN2L			HDAC2
		SGSM2			C17orf82			LMAN1			HCN4
		DNAH5			ZNF516			LLPH			SOCS6
		DNAJB14			TRDMT1			SOWAHC			HDAC1
		G3BP1			SYNGR2			YPEL1			XPO4
		SH2B1			TRERF1			SOX1			HDAC7
		HMGA2			SYNJ1			YPEL2			TET2
		DNAJB1			SYNJ2BP			LITAF			XPO5
		DNAJB11			CYFIP1			TGFBR2			SOBP
		DNAJB12			CYFIP2			TFDP2			TET3
		HMGCS1			CYLC2			YIPF5			SOCS2
		G6PC			IPO5			YIPF4			HDLBP
		HMGCR			ARF1			LMBR1L			HDDC2
		SGK1			IPO4			TGFB1I1			HDGFRP3
		ROBO1			IPO11			MPP2			SOCS4
		SPICE1			AREL1			KCNMB3			SOCS5
		SGK3			IPO13			KCNN3			XKR4
		DNAJC10			ARCN1			TFCP2L1			SNX33
		GAB1			ARC			YES1			HDX
		SGK494			ZNF521			KCNK3			SNX8
		RNPEPL1			TRHDE			MOSPD2			HECTD1
		SPNS1			ZNF518B			LIN28A			NRIP3
		DNAJB9			ZNF532			MPDZ			RNF144B
		SGMS1			SYNRG			HIPK3			PROX2
		SGMS2			ZNF528			TEX2			PROX1
		G6PC3			ZNF469			XRRA1			HECW2
		MTDH			TRAF4			XYLT1			HELLS
		DNAJC16			IPPK			LINC00998			NRIP1
		PTPN1			IQGAP1			HIVEP3			RNF138
		GAB2			IQCJ-SCHIP1			YAF2			PROKR2
		ATXN7			ARFGEF1			XYLT2			PROSC
		MTA3			ARF6			LIN52			FRK
		DNAJC28			ARF4			LIN54			PRMT6
		CNDP1			TRAF7			HLF			DGKH
		PFAS			TRAK2			ROCK2			HEG1
		ATXN7L1			TRAK1			HK1			FREM1
		CNBP			ZNF48			SH3GL1			DGKZ
		PTP4A1			ZNF480			ROMO1			HEPHL1
		CMTR2			TRAM1			SH3KBP1			NRP2
		MTCH2			ZNF503			ROCK1			DHFR
		PTMA			TRAM2			RORA			PRR12
		CMTR1			ZNF496			PTCHD1			NRXN2
		CMTM4			ZNF507			HMBOX1			PRPH2
		MTF2			IPO9			SH2D5			PRPSAP2
		DNAJC5			ARFIP1			ROR1			PRPS2
		CNIH4			ARFGEF2			SH3BP4			DGKI
		CNIH1			ZNF512B			DNAH10OS			HEMK1
		PGBD5			TRAPPC10			SH3BP5			FRMD4A
		GABPB2			LDLRAD4			HMG20B			NRN1
		DNAL1			TRA2B			FZD5			HES7
		PGAP2			ZNF436			SGPL1			PRPF40A
		DNAJC6			NFIB			SGPP1			PRPF38B
		MTF1			LDLRAP1			RNF6			PRPF38A
		PGAP1			ZNF449			SGSM2			DHRS13
		GABRA4			ZNF439			HMGA2			DHX15
		AXIN1			LEAP2			RNF44			HEY1
		PTEN			ARHGAP12			DNAJB14			FRMD5
		AZIN1			LDOC1			HMGB3			FRRS1L
		CNNM2			ARHGAP11A			G3BP1			FRMPD4
		AZI2			INTS2			SGTA			RMI2
		PTCHD4			TRABD2B			SPOPL			RMI1
		PTHLH			ARHGAP19			SGTB			RLTPR
		MSRB3			TRAF3			SPPL2A			FRS2
		CACNA1I			ARHGAP18			HMGB1			ATG2A
		CACNA2D1			ZNF451			DNAJB1			DIO2
		MSTN			ARHGAP17			HMGCS1			RNF115
		SH3PXD2A			ZNF462			SPG11			RNF121
		PTGIS			LDLRAD3			HMGCR			CHST12
		PEX14			NFIA			ROBO2			ATG4B
		PEX13			INSIG2			DNAJB9			SORCS1
		PEX5			INSL5			GAB1			SORL1
		CACNA2D2			INSIG1			SPIN1			PRKX
		CNOT6			TRAF3IP2			SPIRE1			FRYL
		SH3PXD2B			IP6K1			DNAJB6			RNF11
		SH3RF3			IP6K3			G6PC3			CHSY1
		B3GALT1			IPCEF1			DNAJC15			DIP2A
		LMX1A			IPMK			PTPDC1			SORT1
		PER1			TPPP			DNAJC16			RND2
		LNPEP			TPP2			CMTM4			FSCN1
		YWHAE			TPRA1			PTPN1			PRKD1
		YWHAG			ZNF410			MTERFD2			PRKD2
		MSI2			ZNF423			PFKP			NRARP
		MSL1			ZNF415			PTPMT1			PRKCI
		B3GAT2			INTS8			ATXN3			DIP2C
		PEG10			INTS9			PTP4A3			PRKD3
		CNOT7			INTU			PFKFB3			ATG9A
		THAP8			TPRG1			GAB2			KBTBD13
		CACNG4			SZRD1			MTA2			KBTBD2
		THBS1			SZT2			GABBR2			MKL2
		CACUL1			TAB1			DNAJC27			CIC
		YWHAZ			TAB2			DNAJC28			ATOH1
		B3GNT5			SELE			GABPA			ATMIN
		MSI1			SEL1L3			PTP4A1			PRKCA
		CNOT6L			SEL1L			ATXN7L1			PRKCE
		LMO4			SELT			MTDH			CIRBP
		PER3			TAB3			CMTR2			DIXDC1
		TGIF2			TAC3			CNBP			DKC1
		YTHDF3			TACC1			DNAJC24			KATNBL1
		YWHAB			SECISBP2L			PTHLH			ATL3
		CADM1			SYT6			ATXN7			ATP11A
		MSL2			SYT7			PEX5L			CISD2
		MRPS14			SEMA4D			ATXN7L3			CISD1
		MRRF			SEMA4C			GABRA3			KCNA1
		NUP35			SYT9			PGM1			CIRH1A
		NUP160			SEMA3G			PGF			MLLT1
		CADM3			SEMA3F			CNGB3			MLIP
		MSH3			SYTL4			PGBD5			MLEC
		PEAK1			SYTL3			DNAL1			CITED2
		CALCR			SYTL5			GABRB1			PRKG1
		CALCOCO2			SEMA3A			ATXN7L3B			NRAS
		PDZD4			AL590483.1			PGAP2			NR2F2
		MRTO4			ALAD			MTF1			NR3C1
		MRVI1			AL627171.2			PFN2			NR3C2
		SPATA2L			ALAS2			CNN1			ATP13A3
		SPATA6L			SEMA3C			CNNM2			ATP1A2
		SPEN			ALCAM			PTEN			NR2C2
		SP8			SYT11			AXL			CLCN3
		HMGN3			SYT14			CNNM3			PRIMA1
		RNF39			ALDH1A3			SH3PXD2A			PRIM2
		TIA1			SYT2			PTGFRN			RIMS3
		SPAG9			ALDH2			CACNA2D2			ATP1B4
		TIAF1			ALDH6A1			CACNA2D1			ATP2A2
		SPARC			ALG10			B3GAT1			CLCF1
		HN1			ALDOA			B3GALT2			NR5A2
		HNF1B			SYT3			MSMO1			MITF
		SPAST			ALG10B			CACNB1			PRKAR2B
		TIAM1			ALG14			PTGDR			PRKAR2A
		TIGD5			SYT4			CNOT6L			CLCN5
		TIGD2			SYT5			MSL1			PRKACA
		THRA			ALG6			CACNB3			NR4A2
		HNF4G			ALG9			PELI2			PRKACB
		LOXL4			EMB			TGOLN2			ATP2B2
		ZBTB10			EMC1			THAP1			CLCN6
		LOX			SEC62			CACNG2			TENM2
		LOXL2			TRIB1			THAP2			XIAP
		THOC1			SYPL1			MSI2			KCND3
		YY1			ZNF544			CNOT6			MMP15
		LPHN1			SYPL2			LMTK3			MMP16
		THPO			ALKBH5			CACUL1			TERF2
		HNRNPH3			TRIB2			LMOD2			TEAD2
		HNRNPK			SECISBP2			PEG10			WSCD2
		ZADH2			SEC63			CNOT7			TEAD3
		HNRNPD			ZNF561			THBS1			WT1
		HNRNPF			SYS1			THBD			TECPR1
		LPCAT2			ALOX15B			YWHAQ			WWC1
		LPCAT3			ZNF547			YWHAZ			WTAP
		LPGAT1			SYT1			LMO4			WWC2
		DNM3			ZNF574			LONRF3			WWC3
		DNMT3A			ZNF579			CADM2			KCNB1
		HNRNPR			EMC7			TGIF2			MLLT3
		DNLZ			EMILIN3			YWHAB			TEAD1
		PTPN4			EML1			PER1			KCNA4
		GABRB1			EML2			MSL2			KCNA7
		GAD2			ALPK1			PER2			KCND1
		GABRR2			TRIM13			LNPEP			MMD
		HNRNPUL1			TRIM10			PDSS1			KCNC3
		HNRNPU			ALPK3			MRPS25			KCNC2
		GABRE			GPR37L1			PDXK			MMAB
		SIAH3			ALPL			NUP35			HEYL
		SIDT1			TRIM2			MRPL27			SP3
		PTPRD			ALS2			MRPL3			RNF170
		HOMER1			ZNF584			NUP37			RNF169
		DOCK11			GPR3			PDPR			HHIP
		SIDT2			EMC10			PDS5A			HHEX
		DNMT3B			ALX4			PTBP1			RNF2
		HOOK3			GPR27			MRPL52			SOX6
		DOCK5			SYT10			CADM4			RNF19B
		GALNT1			EMC2			LMNB2			HIAT1
		PTPRB			EMC4			PEAK1			SOX7
		DOK6			GPR37			LMO3			SOX9
		GALNT15			ZNF594			MSANTD3-TMEFF1			HIC2
		SHOX2			SEC23IP			CALCR			SP1
		SHPRH			EML5			PEA15			SP2
		DOK1			SEC23B			CALD1			RNF19A
		DOT1L			GPR63			CALM1			RNF182
		DPF2			EML6			LPHN2			SOX5
		SHROOM2			PCDHA5			LPHN3			RNF152
		GALNT4			EMP1			SPCS2			YTHDC1
		SHROOM4			RASGRF2			SPECC1L			DKFZP434H0512
		DOLPP1			RASGRF1			SPEN			DKFZP779J2370
		DPH3			SEC24C			SP8			TGFBRAP1
		PTPN3			RASGEF1B			SP9			YTHDF2
		GAN			SEC24A			RNF38			RNF150
		CNR1			PCDHA6			ZBTB14			FTSJ3
		CNPPD1			AMBRA1			SPAG7			DLAT
		CNOT8			AMD1			RNF4			DLC1
		SRD5A1			EML4			HN1			SOX4
		SRCRB4D			EMX2			HNF4A			NUFIP2
		SREBF2			PCDHA4			ZBTB16			DLG4
		GALNTL6			EN1			TIAM1			HIPK2
		DPY19L1			EN2			ZBTB18			PDK3
		SHISA9			GPR85			HNF4G			PSMD11
		DPP4			RASEF			LOXL3			PSMD1
		DPY19L4			RASD2			LPAR2			MPPED2
		DPYSL2			SEC22A			THRB			FUBP1
		PHF21A			EMP2			THSD4			DLG3
		DPY19L3			EMX1			HNRNPA1			DLGAP2
		EXO5			SEC16B			THTPA			NUDT3
		GANAB			AMER1			THBS2			FUT1
		MXI1			GPR64			YY1			FUS
		COG5			GPR75			LPHN1			PSKH1
		EXPH5			ENAH			THRA			PSMA4
		PHF20			RASSF2			ZADH2			NUDT4
		ZBTB40			PCDHA8			ZBED3			NUDT21
		EXOC7			GPRC5A			LPGAT1			NUMBL
		GAREM			RASSF1			SIK2			FUT9
		EXOSC2			GPRIN3			PTPN4			MREG
		ZBTB41			RASSF3			SIK3			NUP155
		COL11A1			AMER2			DNM2			PSTPIP1
		EXTL3			GPR89C			MTMR9			PSRC1
		COL13A1			PCDHA7			HOMER1			PDPK1
		LRRC4B			GPR89B			PTPRD			MRGBP
		PHKA1			RASGRP1			SIDT1			PDP2
		EXT1			SEC61A1			GAD2			MROH8
		EXT2			SEC31B			SIDT2			PSMF1
		EXTL2			ENG			DOCK3			FUT11
		MYBL1			GPSM2			HOOK3			FUT8
		MYBL2			GPT2			DOCK4			DLL1
		COL16A1			GPX8			SIK1			FXR1
		COL15A1			AMMECR1			DOK6			MRAS
		PHF6			RASL10B			SHOC2			MPZL1
		MYCBP			RASL10A			SHOX2			MPZL2
		EYA4			C18orf25			DOCK9			ATP5S
		LRRC28			SYNDIG1			GALNT10			DLX3
		CALM3			GRAMD1B			DPF1			ATP5J2-PTCD1
		COL19A1			CYP20A1			GALNT7			DLX6
		COL1A2			C17orf96			SIAH1			FYN
		COL21A1			CYP24A1			TXNIP			RNF220
		COL1A1			SYNE2			DPP10			NUAK1
		F11R			SYNE1			CNTD1			CLIC2
		CALU			AMMECR1L			CNR1			RNF222
		MTX3			SYNGAP1			SRCIN1			CLEC16A
		COL24A1			ENOX1			PTPN21			CLEC10A
		COL22A1			ENOX2			DPF3			ATP6V0B
		PTPRK			SDC1			PTPN3			DLX2
		PHEX			AMN			SHISA6			NTNG1
		COL27A1			AMOT			SHISA7			CLDN12
		CAMK1D			SDAD1			GAN			FXYD2
		COL25A1			ENPEP			DPY19L1			FXYD5
		MTSS1L			CYLD			PTPN14			FYCO1
		PHB2			ENPP1			CNTN2			CLINT1
		PHC1			AMOTL1			SHKBP1			FZD3
		MTPN			SCYL3			PTPN11			NTN4
		CAMK2G			SCYL2			DPP3			CLIP2
		COL4A2			GRAP2			EVI5L			CLIP1
		COL4A1			CYP26B1			EVX2			RNF213
		COL3A1			CYP27C1			DPYSL2			RNF207
		MXD1			GRAMD4			LRRC20			RNF216
		MXD4			GRB10			CNTNAP2			FZD4
		FAF1			C19orf40			EXOC5			ATP7A
		COL2A1			SCUBE3			CNTNAP1			CLMN
		CAMK2N2			ENPP6			EXPH5			PSEN1
		CAMK2N1			GRAMD3			MYADM			DMRTA2
		PTRF			SCUBE2			COG3			DMRTC2
		MVB12B			SCRT1			MXI1			CLK4
		PTRH2			ENPP5			ZBTB41			DMWD
		MUC19			C18orf54			GAREM			PSD3
		PTPRT			GREB1			PHIP			CLOCK
		CAMLG			SDK1			LRRC40			ATP8B2
		CAMKV			PCDHA3			MYCL			ATP8B1
		CAMKK2			C1orf106			MYCN			NUCKS1
		ZBTB21			C1GALT1			COL12A1			RNF34
		CAMK4			ENTPD4			EXT1			PSAT1
		LRIG3			SEC14L1			LRRC32			RNF24
		TLL1			ENTPD5			EYA4			MOCS2
		ZBTB34			SYDE2			COL19A1			MOCS1
		CAND1			SDR16C5			PHF6			ATRN
		ZBTB20			SYN1			CALN1			KCNJ6
		TIPRL			CYR61			EZH1			CLSTN2
		CAMTA1			SDK2			PTPRS			MOB3B
		CAMSAP2			SYNC			MTUS1			KCNJ3
		LRP5			CYSTM1			PHF1			ATRX
		LRP12			ENSA			PHC3			LIN28A
		LPP			ENTPD1			PTPRM			MORC3
		TIMM8A			CYP3A5			PTPRJ			KCNK15
		CAPN6			C19orf81			MTSS1L			LIMD2
		CAPN5			C19orf73			F3			MON2
		MTFR1L			C19orf66			PTPRG			CLYBL
		MTHFD1L			SYNCRIP			F2RL2			CLVS2
		LPL			C1orf198			FAF2			PRR15L
		TIMM8B			C1orf21			COL4A1			KCNH2
		PGM3			ENY2			PHF19			CMTM3
		MTMR9			SDF2L1			MXD4			KCNH7
		PHACTR4			GREB1L			PHF2			NSFL1C
		MTMR4			SDHAF1			CAMK2N1			MMP3
		LPPR5			EOGT			MXD1			PRR3
		PHACTR2			CYTH3			FAF1			ATXN1L
		MTMR3			SDC3			PTX3			KCNH1
[truncated: 4,436 more rows]
