# Supplementary material for: Small extracellular vesicles from the human endothelial cell line EA.hy 926 exert a self-cell activation and modulate DENV-2 genome replication and infection in naïve endothelial cells
Source: PLoS One. 2024 Sep 26;19(9):e0310735. doi: 10.1371/journal.pone.0310735 (PMC11426460; doi:10.1371/journal.pone.0310735)
Supplement: S5 Table — (XLSX) [file pone.0310735.s010.xlsx]

## Sheet: Hoja1
	BP
	GO term	Description	Next common parental Process	P-value	FDR q-value
	GO:0000083	regulation of transcription involved in G1/S transition of mitotic cell cycle	Growth and Division	3.7e-06	0.00164
	GO:0022604	regulation of cell morphogenesis	Growth and Division	6.7e-06	0.00252
	GO:1901989	positive regulation of cell cycle phase transition	Growth and Division	0.000186	0.0285
	GO:0044089	positive regulation of cellular component biogenesis	Growth and Division	0.00021	0.0314
	GO:1904321	response to forskolin	Growth and Division	0.00022	0.0325
	GO:1904322	cellular response to forskolin	Growth and Division	0.00022	0.0321
	GO:0008284	positive regulation of cell proliferation	Growth and Division	0.000305	0.042
	GO:0007183	SMAD protein complex assembly	Growth and Division	0.000362	0.0468
	GO:1901992	positive regulation of mitotic cell cycle phase transition	Growth and Division	0.000495	0.0568
	GO:0000082	G1/S transition of mitotic cell cycle	Growth and Division	0.000581	0.0632
	GO:0044843	cell cycle G1/S phase transition	Growth and Division	0.00099	0.0847
	GO:0006814	sodium ion transport	Cellular metabolic process	3.3e-12	4.09e-08
	GO:0098656	anion transmembrane transport	Cellular metabolic process	4.62e-10	1.43e-06
	GO:0003333	amino acid transmembrane transport	Cellular metabolic process	7.33e-10	1.82e-06
	GO:0015804	neutral amino acid transport	Cellular metabolic process	8.56e-09	1.77e-05
	GO:0098739	import across plasma membrane	Cellular metabolic process	1.35e-08	2.39e-05
	GO:0055085	transmembrane transport	Cellular metabolic process	1.47e-08	2.27e-05
	GO:0035725	sodium ion transmembrane transport	Cellular metabolic process	1.51e-08	2.08e-05
	GO:0006820	anion transport	Cellular metabolic process	2.25e-08	2.78e-05
	GO:0015807	L-amino acid transport	Cellular metabolic process	3.19e-08	3.59e-05
	GO:1903825	organic acid transmembrane transport	Cellular metabolic process	3.66e-08	3.78e-05
	GO:1905039	carboxylic acid transmembrane transport	Cellular metabolic process	3.66e-08	3.49e-05
	GO:0015893	drug transport	Cellular metabolic process	3.86e-08	3.42e-05
	GO:0006865	amino acid transport	Cellular metabolic process	5.04e-08	4.16e-05
	GO:0015711	organic anion transport	Cellular metabolic process	8.11e-08	6.28e-05
	GO:0032328	alanine transport	Cellular metabolic process	3.67e-07	0.000253
	GO:0006171	cAMP biosynthetic process	Cellular metabolic process	6.98e-07	0.000455
	GO:1902475	L-alpha-amino acid transmembrane transport	Cellular metabolic process	1.89e-06	0.00106
	GO:0043090	amino acid import	Cellular metabolic process	1.98e-06	0.00107
	GO:0015849	organic acid transport	Cellular metabolic process	2.58e-06	0.00128
	GO:0046942	carboxylic acid transport	Cellular metabolic process	2.58e-06	0.00123
	GO:0006829	zinc ion transport	Cellular metabolic process	6.19e-06	0.00248
	GO:0015672	monovalent inorganic cation transport	Cellular metabolic process	1.01e-05	0.00346
	GO:0089718	amino acid import across plasma membrane	Cellular metabolic process	1.01e-05	0.00338
	GO:0006812	cation transport	Cellular metabolic process	1.46e-05	0.00464
	GO:0007190	activation of adenylate cyclase activity	Cellular metabolic process	1.92e-05	0.00579
	GO:0071577	zinc ion transmembrane transport	Cellular metabolic process	2.22e-05	0.00612
	GO:0052652	cyclic purine nucleotide metabolic process	Cellular metabolic process	2.26e-05	0.00609
	GO:0009190	cyclic nucleotide biosynthetic process	Cellular metabolic process	2.26e-05	0.00596
	GO:0071578	zinc ion import across plasma membrane	Cellular metabolic process	7.06e-05	0.0146
	GO:0006836	neurotransmitter transport	Cellular metabolic process	8.05e-05	0.0158
	GO:0015808	L-alanine transport	Cellular metabolic process	8.62e-05	0.0167
	GO:0006811	ion transport	Cellular metabolic process	8.64e-05	0.0165
	GO:0098655	cation transmembrane transport	Cellular metabolic process	9.82e-05	0.0184
	GO:0098719	sodium ion import across plasma membrane	Cellular metabolic process	0.000122	0.0222
	GO:0034220	ion transmembrane transport	Cellular metabolic process	0.000149	0.0264
	GO:0006855	drug transmembrane transport	Cellular metabolic process	0.000153	0.026
	GO:0015816	glycine transport	Cellular metabolic process	0.000179	0.0291
	GO:0015824	proline transport	Cellular metabolic process	0.000179	0.0287
	GO:1905150	regulation of voltage-gated sodium channel activity	Cellular metabolic process	0.000273	0.038
	GO:0071415	cellular response to purine-containing compound	Cellular metabolic process	0.000347	0.0457
	GO:0071313	cellular response to caffeine	Cellular metabolic process	0.000347	0.0453
	GO:0015801	aromatic amino acid transport	Cellular metabolic process	0.000379	0.0484
	GO:0071702	organic substance transport	Cellular metabolic process	0.000415	0.0514
	GO:0071377	cellular response to glucagon stimulus	Cellular metabolic process	0.000456	0.0554
	GO:0006868	glutamine transport	Cellular metabolic process	0.000491	0.0569
	GO:0019538	protein metabolic process	Cellular metabolic process	0.000506	0.0575
	GO:0051453	regulation of intracellular pH	Cellular metabolic process	0.000586	0.0632
	GO:0015803	branched-chain amino acid transport	Cellular metabolic process	0.000597	0.0638
	GO:0035524	proline transmembrane transport	Cellular metabolic process	0.000701	0.0724
	GO:0043170	macromolecule metabolic process	Cellular metabolic process	0.00079	0.081
	GO:0015015	heparan sulfate proteoglycan biosynthetic process, enzymatic modification	Cellular metabolic process	0.000811	0.0804
	GO:0015766	disaccharide transport	Cellular metabolic process	0.000923	0.0854
	GO:0015770	sucrose transport	Cellular metabolic process	0.000923	0.0847
	GO:0015772	oligosaccharide transport	Cellular metabolic process	0.000923	0.0841
	GO:0007189	adenylate cyclase-activating G protein-coupled receptor signaling pathway	Cellular metabolic process	0.000965	0.0843
	GO:0090174	organelle membrane fusion	Transport (Vesicle trafficking)	1.26e-06	0.000782
	GO:0008360	regulation of cell shape	Growth and Division	4.99e-06	0.00213
	GO:0048284	organelle fusion	Transport (Vesicle trafficking)	6.13e-06	0.00254
	GO:0035234	ectopic germ cell programmed cell death	Immune response	1.67e-05	0.00516
	GO:0010623	programmed cell death involved in cell development	Immune response	4.58e-05	0.0111
	GO:1901995	positive regulation of meiotic cell cycle phase transition	Growth and Division	6.02e-05	0.0138
	GO:1901993	regulation of meiotic cell cycle phase transition	Growth and Division	6.02e-05	0.0136
	GO:0110032	positive regulation of G2/MI transition of meiotic cell cycle	Growth and Division	6.02e-05	0.0133
	GO:0110030	regulation of G2/MI transition of meiotic cell cycle	Growth and Division	6.02e-05	0.0131
	GO:0061025	membrane fusion	Transport (Vesicle trafficking)	6.23e-05	0.0131
	GO:0016553	base conversion or substitution editing	DNA templated transcription & translation	0.000181	0.0287
	GO:0034199	activation of protein kinase A activity	Cellular metabolic process	0.000261	0.0368
	GO:0035617	stress granule disassembly	Growth and Division	0.000549	0.0607
	GO:0006382	adenosine to inosine editing	DNA templated transcription & translation	0.000854	0.0814
	GO:0031098	stress-activated protein kinase signaling cascade	Cellular metabolic process	0.000908	0.0846
	GO:0007008	outer mitochondrial membrane organization	Growth and Division	0.000939	0.0831
	GO:0022603	regulation of anatomical structure morphogenesis	Growth and Division	0.000939	0.0825
	GO:0090066	regulation of anatomical structure size	Growth and Division	0.000972	0.0843
	GO:0006508	proteolysis	Proteolysis	0.000208	0.0315
	GO:0019886	antigen processing and presentation of exogenous peptide antigen via MHC class II	Immune response	6.24e-06	0.00242
	GO:0002504	antigen processing and presentation of peptide or polysaccharide antigen via MHC class II	Immune response	7.99e-06	0.00291
	GO:0002495	antigen processing and presentation of peptide antigen via MHC class II	Immune response	7.99e-06	0.00283
	GO:0019882	antigen processing and presentation	Immune response	2.45e-05	0.00632
	GO:0002478	antigen processing and presentation of exogenous peptide antigen	Immune response	6.17e-05	0.0132
	GO:0048002	antigen processing and presentation of peptide antigen	Immune response	7.25e-05	0.0147
	GO:0019884	antigen processing and presentation of exogenous antigen	Immune response	7.25e-05	0.0145
	GO:1901653	cellular response to peptide	Immune response	0.000185	0.029
	GO:0061478	response to platelet aggregation inhibitor	Immune response	0.00022	0.0318
	GO:0018107	peptidyl-threonine phosphorylation	Immune response	0.000451	0.0553
	GO:0002376	immune system process	Immune response	0.000473	0.0569
	GO:0075733	intracellular transport of virus	Immune response	0.000477	0.0569
	GO:0033026	negative regulation of mast cell apoptotic process	Immune response	0.00064	0.0678
	GO:0071346	cellular response to interferon-gamma	Immune response	0.000649	0.0682
	GO:0032685	negative regulation of granulocyte macrophage colony-stimulating factor production	Immune response	0.0008	0.0806
	GO:0006906	vesicle fusion	Transport (Vesicle trafficking)	1.47e-06	0.000867
	GO:0006928	movement of cell or subcellular component	Transport (Vesicle trafficking)	2.56e-06	0.00132
	GO:2000582	positive regulation of ATP-dependent microtubule motor activity, plus-end-directed	Transport (Vesicle trafficking)	1.93e-05	0.00571
	GO:2000580	regulation of ATP-dependent microtubule motor activity, plus-end-directed	Transport (Vesicle trafficking)	1.93e-05	0.00558
	GO:0035493	SNARE complex assembly	Transport (Vesicle trafficking)	4.38e-05	0.0109
	GO:2000576	positive regulation of microtubule motor activity	Transport (Vesicle trafficking)	0.000113	0.0209
	GO:0007018	microtubule-based movement	Transport (Vesicle trafficking)	0.000151	0.0261
	GO:0099633	protein localization to postsynaptic specialization membrane	Transport (Vesicle trafficking)	0.00016	0.0268
	GO:0099645	neurotransmitter receptor localization to postsynaptic specialization membrane	Transport (Vesicle trafficking)	0.00016	0.0264
	GO:0048280	vesicle fusion with Golgi apparatus	Transport (Vesicle trafficking)	0.000247	0.0352
	GO:0098971	anterograde dendritic transport of neurotransmitter receptor complex	Transport (Vesicle trafficking)	0.000515	0.0581
	GO:0006607	NLS-bearing protein import into nucleus	Transport (Vesicle trafficking)	0.000655	0.0682
	GO:0032271	regulation of protein polymerization	Transport (Vesicle trafficking)	0.000791	0.0804
	GO:0098657	import into cell	Transport (Vesicle trafficking)	0.000808	0.0808
	GO:0051128	regulation of cellular component organization	Transport (Vesicle trafficking)	0.000825	0.0812
	GO:0099111	microtubule-based transport	Transport (Vesicle trafficking)	0.000848	0.0828
	GO:0010970	transport along microtubule	Transport (Vesicle trafficking)	0.000848	0.0822
	GO:0140115	export across plasma membrane	Transport (Vesicle trafficking)	0.00085	0.0817
	GO:0072385	minus-end-directed organelle transport along microtubule	Transport (Vesicle trafficking)	0.000877	0.083
	GO:0090114	COPII-coated vesicle budding	Transport (Vesicle trafficking)	0.000931	0.0842
	GO:0007034	vacuolar transport	Transport (Vesicle trafficking)	0.000933	0.0838
	GO:0045040	protein import into mitochondrial outer membrane	Transport (Vesicle trafficking)	0.000939	0.0837
	GO:0048278	vesicle docking	Transport (Vesicle trafficking)	0.000983	0.0847
	GO:0031274	positive regulation of pseudopodium assembly	Cell - Cell adhesion & Cell substrate adhesion	1.57e-10	9.73e-07
	GO:0031272	regulation of pseudopodium assembly	Cell - Cell adhesion & Cell substrate adhesion	1.57e-10	6.48e-07
	GO:0016339	calcium-dependent cell-cell adhesion via plasma membrane cell adhesion molecules	Cell - Cell adhesion & Cell substrate adhesion	9.88e-08	7.21e-05
	GO:1902287	semaphorin-plexin signaling pathway involved in axon guidance	Cell - Cell adhesion & Cell substrate adhesion	3.36e-06	0.00154
	GO:0120034	positive regulation of plasma membrane bounded cell projection assembly	Cell - Cell adhesion & Cell substrate adhesion	1.24e-05	0.00404
	GO:0034332	adherens junction organization	Cell - Cell adhesion & Cell substrate adhesion	1.99e-05	0.00561
	GO:1902285	semaphorin-plexin signaling pathway involved in neuron projection guidance	Cell - Cell adhesion & Cell substrate adhesion	2.59e-05	0.00656
	GO:0007155	cell adhesion	Cell - Cell adhesion & Cell substrate adhesion	5.11e-05	0.0122
	GO:0022610	biological adhesion	Cell - Cell adhesion & Cell substrate adhesion	5.19e-05	0.0121
	GO:0120032	regulation of plasma membrane bounded cell projection assembly	Cell - Cell adhesion & Cell substrate adhesion	0.00013	0.0233
	GO:0060491	regulation of cell projection assembly	Cell - Cell adhesion & Cell substrate adhesion	0.00015	0.0263
	GO:0016477	cell migration	Cell - Cell adhesion & Cell substrate adhesion	0.000186	0.0288
	GO:2000544	regulation of endothelial cell chemotaxis to fibroblast growth factor	Cell - Cell adhesion & Cell substrate adhesion	0.000308	0.042
	GO:1904847	regulation of cell chemotaxis to fibroblast growth factor	Cell - Cell adhesion & Cell substrate adhesion	0.000308	0.0415
	GO:0048870	cell motility	Cell - Cell adhesion & Cell substrate adhesion	0.000319	0.0426
	GO:2000546	positive regulation of endothelial cell chemotaxis to fibroblast growth factor	Cell - Cell adhesion & Cell substrate adhesion	0.000387	0.049
	GO:1904849	positive regulation of cell chemotaxis to fibroblast growth factor	Cell - Cell adhesion & Cell substrate adhesion	0.000387	0.0485
	GO:0007266	Rho protein signal transduction	Cell - Cell adhesion & Cell substrate adhesion	0.00048	0.0567
	GO:2001028	positive regulation of endothelial cell chemotaxis	Cell - Cell adhesion & Cell substrate adhesion	0.000484	0.0566
	GO:0098609	cell-cell adhesion	Cell - Cell adhesion & Cell substrate adhesion	0.000536	0.0598
	GO:0040011	locomotion	Cell - Cell adhesion & Cell substrate adhesion	0.000551	0.0604
	GO:2001026	regulation of endothelial cell chemotaxis	Cell - Cell adhesion & Cell substrate adhesion	0.000889	0.0835
