# Supplementary material for: Small extracellular vesicles from the human endothelial cell line EA.hy 926 exert a self-cell activation and modulate DENV-2 genome replication and infection in naïve endothelial cells
Source: PLoS One. 2024 Sep 26;19(9):e0310735. doi: 10.1371/journal.pone.0310735 (PMC11426460; doi:10.1371/journal.pone.0310735)
Supplement: S6 Table — (XLSX) [file pone.0310735.s011.xlsx]

## Sheet: Hoja1
	BP
	GO term	Description	Next common parental Process	P-value	FDR q-value
	GO:0000082	G1/S transition of mitotic cell cycle	Growth and Division	0.000397	0.102
	GO:0044843	cell cycle G1/S phase transition	Growth and Division	0.000877	0.174
	GO:0006996	organelle organization	Growth and Division	0.000919	0.178
	GO:0051642	centrosome localization	Growth and Division	0.000997	0.182
	GO:0003333	amino acid transmembrane transport	Cellular metabolic process	2.33e-07	0.00111
	GO:0015804	neutral amino acid transport	Cellular metabolic process	4.12e-07	0.00131
	GO:0006865	amino acid transport	Cellular metabolic process	1.07e-06	0.00254
	GO:1903825	organic acid transmembrane transport	Cellular metabolic process	5.21e-06	0.00991
	GO:1905039	carboxylic acid transmembrane transport	Cellular metabolic process	5.21e-06	0.00825
	GO:0015849	organic acid transport	Cellular metabolic process	1.54e-05	0.0134
	GO:0046942	carboxylic acid transport	Cellular metabolic process	1.54e-05	0.0122
	GO:0071705	nitrogen compound transport	Cellular metabolic process	2.24e-05	0.0164
	GO:0071702	organic substance transport	Cellular metabolic process	2.72e-05	0.0185
	GO:0015015	heparan sulfate proteoglycan biosynthetic process, enzymatic modification	Cellular metabolic process	5.24e-05	0.0293
	GO:0015807	L-amino acid transport	Cellular metabolic process	5.56e-05	0.0294
	GO:0098656	anion transmembrane transport	Cellular metabolic process	0.000109	0.052
	GO:0006814	sodium ion transport	Cellular metabolic process	0.000179	0.074
	GO:0015711	organic anion transport	Cellular metabolic process	0.000198	0.0753
	GO:0043090	amino acid import	Cellular metabolic process	0.000201	0.0737
	GO:0006556	S-adenosylmethionine biosynthetic process	Cellular metabolic process	0.000203	0.0717
	GO:0015833	peptide transport	Cellular metabolic process	0.000205	0.0696
	GO:0006477	protein sulfation	Cellular metabolic process	0.000299	0.0918
	GO:0042886	amide transport	Cellular metabolic process	0.000355	0.0939
	GO:0033036	macromolecule localization	Cellular metabolic process	0.000491	0.117
	GO:0035725	sodium ion transmembrane transport	Cellular metabolic process	0.000551	0.125
	GO:0000413	protein peptidyl-prolyl isomerization	Cellular metabolic process	0.000644	0.143
	GO:0022607	cellular component assembly	N/A	0.00025	0.0793
	GO:0043254	regulation of protein complex assembly	N/A	0.000726	0.157
	GO:0090174	organelle membrane fusion	N/A	0.000726	0.153
	GO:0006508	proteolysis	Proteolysis	0.000139	0.0603
	GO:0006413	translational initiation	DNA templated transcription & translation	3.82e-09	3.63e-05
	GO:0072666	establishment of protein localization to vacuole	DNA templated transcription & translation	9.41e-06	0.0128
	GO:0000083	regulation of transcription involved in G1/S transition of mitotic cell cycle	DNA templated transcription & translation	1e-05	0.0106
	GO:0072594	establishment of protein localization to organelle	DNA templated transcription & translation	1.35e-05	0.0129
	GO:0043687	post-translational protein modification	DNA templated transcription & translation	2.86e-05	0.0181
	GO:0006446	regulation of translational initiation	DNA templated transcription & translation	0.000139	0.0629
	GO:0006886	intracellular protein transport	Transport (Vesicle trafficking)	9.91e-06	0.0118
	GO:0072665	protein localization to vacuole	Transport (Vesicle trafficking)	4.91e-05	0.0292
	GO:0006623	protein targeting to vacuole	Transport (Vesicle trafficking)	5.69e-05	0.0285
	GO:0006606	protein import into nucleus	Transport (Vesicle trafficking)	0.000306	0.091
	GO:0075733	intracellular transport of virus	Transport (Vesicle trafficking)	0.000328	0.0945
	GO:0008104	protein localization	Transport (Vesicle trafficking)	0.000338	0.0946
	GO:0015031	protein transport	Transport (Vesicle trafficking)	0.000343	0.0931
	GO:0033365	protein localization to organelle	Transport (Vesicle trafficking)	0.000449	0.11
	GO:0016050	vesicle organization	Transport (Vesicle trafficking)	0.000523	0.121
	GO:0006607	NLS-bearing protein import into nucleus	Transport (Vesicle trafficking)	0.000825	0.171
	GO:0045184	establishment of protein localization	Transport (Vesicle trafficking)	0.000869	0.176
	GO:0007018	microtubule-based movement	Transport (Vesicle trafficking)	0.00094	0.179
	GO:0061842	microtubule organizing center localization	Transport (Vesicle trafficking)	0.000997	0.186
	GO:0072384	organelle transport along microtubule	Transport (Vesicle trafficking)	0.001	0.179
	GO:0007156	homophilic cell adhesion via plasma membrane adhesion molecules	Cell - Cell adhesion & Cell substrate adhesion	0.000198	0.0784
	GO:0008360	regulation of cell shape	Cell - Cell adhesion & Cell substrate adhesion	0.000216	0.071
	GO:0098609	cell-cell adhesion	Cell - Cell adhesion & Cell substrate adhesion	0.000426	0.107
